# Supplementary material for: Application of seasonal-adjusted hybrid models for forecasting Discomfort Index in a heat-prone region of Bangladesh
Source: PLoS One. 2026 Mar 18;21(3):e0344556. doi: 10.1371/journal.pone.0344556 (PMC12998879; doi:10.1371/journal.pone.0344556)
Supplement: S1 Data — (XLSX) [file pone.0344556.s002.xlsx]

## Sheet: Tavg
Year	Month	1	2	3	4	5	6	7	8	9	10	11	12	13	14	15	16	17	18	19	20	21	22	23	24	25	26	27	28	29	30	31
1985	1	17.6	18.9	19	16.7	17.1	18.3	18.2	17.8	17.8	16.4	16.8	16.4	16.3	16.5	16.2	16.5	15.7	15.7	16.5	15.3	17	17.7	18.2	18	18.3	18.8	19.6	20.9	20.2	20.4	20.9
1985	2	18.5	18.4	17.6	17.3	20.5	21.3	17.1	16.9	17.8	19.1	18.8	19.4	20.3	19.4	17.8	17.9	18.4	18.5	19.5	20.9	21.7	19.7	19.5	20.1	21	21.3	21	21.9
1985	3	23.2	23.8	24.2	25.7	25.5	25.6	28.2	26.4	26.8	27.2	24.6	26.4	28.4	26.3	24.3	25.2	28	28.2	28.4	25.1	25.3	28.3	28.2	26.1	25.3	25.9	28.1	28.8	29	30.5	30.9
1985	4	****	****	****	****	****	****	23	30	31.2	31.7	30.1	30.1	32.2	33.3	30.1	32.1	31	28.8	29.9	31	30	29.6	32.2	34.5	32.6	33.6	28.7	26.6	22.7	26.9
1985	5	27.2	26.8	26.3	26.1	25	23.6	25.7	28.6	29.1	27.4	27.6	25.3	27.4	30.2	27.8	30.4	29.5	29.9	31.1	28.5	27.7	28.1	27.7	27.2	28.5	27.8	28.5	28.4	30	30.5	31.3
1985	6	28.8	30.1	29.9	28.8	27.8	28.1	29.8	30.8	30.1	27.8	28.9	30.3	28.4	29	27	27	28.6	28.9	28.3	28.4	30.2	30.2	30.5	28.6	28.2	28.3	28.4	29.3	27.6	27.8
1985	7	26.7	27.4	27.9	27.2	27.7	27.3	27.7	27.7	26.2	26.6	27.3	28	28	28.6	27.6	27.6	27.6	27.4	28.6	28.3	28.2	28.1	27.8	26	26.6	27.8	28.3	26.9	25.9	29.4	30.2
1985	8	28.4	27.4	28.3	27.8	29.1	27.6	27.3	28.1	28	30	30.5	30.3	29.9	29.5	28.9	29.5	30.1	29.2	28.4	28.9	28.3	28.9	28.8	28.8	27.6	27.5	28.8	28.8	28.7	28.3	29.1
1985	9	28.2	28.1	28.6	26.3	28.1	28.4	29.1	27.9	29.1	28.4	28	28.7	28.7	27.9	26.8	26.7	28.3	29	29.5	26.8	27.5	29	28.3	26.6	28	28.5	28	29	27.7	26.9
1985	10	27.4	27.3	27.7	28.2	28.6	28.6	27.8	27.9	28.2	29.3	28.5	29	29.5	29.9	27.3	25.7	23.5	23.3	24.6	25.2	24.6	24.1	24.4	24.6	24.3	23.1	25.7	26	23.9	24	24.1
1985	11	24.4	24.2	24	23.6	23.3	23.1	22.3	22.5	22.2	23.9	23.1	21.6	21.8	21.6	22.5	23.3	23.1	24.3	22.7	21.1	20.2	20	20.2	20.1	20.2	20	19.1	18.9	19.2	20.1
1985	12	19.5	19	18.8	18.3	19.4	19.9	20.6	19.8	18.8	17.6	16.8	17.6	17.8	19.5	19.6	20.3	20.1	20.9	18.4	17.8	17.5	17.5	18.3	19.5	19	19.6	20	17.1	15.9	15.2	15.6
1986	1	16.2	16.1	14	14.8	16.3	15.7	17.5	17.5	18.6	19.1	18.5	19.4	18.1	16.9	16.1	16.3	15	15.2	15.7	17.3	17	18.2	18.5	18.1	17.3	19.2	18.2	18.9	20.1	20.7	22
1986	2	20.1	18.1	17.5	17.6	19.6	19.9	20.3	20.1	20.4	21.5	21.1	21.3	20.8	21.2	20.8	19.6	18	17.2	18.9	19.7	20.9	22.2	24.2	19.4	19.8	19.4	18.5	20.8
1986	3	21.1	21.7	22	21.6	23.7	23.5	22.2	24.7	25.1	25.6	26.6	27.8	27.8	27.3	28.2	26.1	23.6	25.7	25.6	27	24.5	25.7	27.7	28.2	25.9	26.5	26.4	27.1	29.7	29.9	29.2
1986	4	29.5	30.2	24.8	25	23.5	24.8	27.6	27.4	25.9	27.1	29.5	28.1	29.9	30.2	32	32.2	32.2	32.3	27.9	28.2	26.2	28.4	29.1	23.9	26.5	28.2	25.8	25.8	26.6	25.9
1986	5	27.6	28.3	29.8	25.6	27.3	24.3	25.6	27.6	29	30.6	29.5	27	27.2	28.5	25.4	26.1	24.8	26.3	24.1	28.9	28.7	29.7	29.5	29.8	30	29.6	29.1	29.6	31	31.1	31.5
1986	6	31.6	28.5	31.6	32.8	33.1	32.6	31.2	32.1	29.7	30.4	29.7	29.5	30.4	29.7	29.3	27.8	27.7	28.8	29.1	29.3	28.5	28.2	29	29	28.2	28.2	27.2	28.2	26.8	26.4
1986	7	26.1	29	28.8	30	27.5	28.9	27	28.3	29.1	28.4	29.4	30	29.2	28.6	29.9	29.8	29.8	27.9	29.2	29.4	29.1	26.3	27.4	28.2	27.4	26.6	26.4	26.1	28.2	28.7	28.7
1986	8	28.9	27.1	26.8	28.2	28.5	26.6	29.6	29.8	29.5	31.4	30.7	29.7	28.1	28.4	29.5	30.1	30.3	29.4	29.7	28.7	29.2	27.1	27.9	30	29.3	30.1	30.1	30.1	30.5	30.3	28.7
1986	9	29	30.5	31	27.8	29.5	28.7	30.3	27.6	26.4	26.5	27.3	27.6	28.4	27.9	28.7	28.2	28.9	29.7	29.2	29.1	28.5	26.4	26.9	25.9	23.6	22.3	22.9	22.9	24	25.1
1986	10	26	27.1	26.9	26.8	25.8	25.3	25.9	25	25.3	26.3	26.8	27.3	26.3	26.8	24.7	25.8	25.2	24.9	25.6	25.6	24.8	24.7	25.7	25.5	25.2	24.4	24.3	23.5	23.4	25.3	24.7
1986	11	25	25.7	25.8	26.4	24.8	26	25.6	25.7	20.7	21.3	22.1	22	21.6	22.2	22	22.1	23.3	23.9	22.4	22.1	21.2	21.5	21.1	21.4	21.1	21.2	21.1	21	21.1	21.4
1986	12	21.1	20.6	20.2	20	19.7	19	18.9	18.8	19.1	19.6	18.6	19.6	21.2	20.8	18.6	20.4	19.7	19.9	19.9	19.8	17.6	16	16.9	18.3	17.7	16.5	18.2	16.6	17.6	16.4	17.1
1987	1	15.1	13.9	14.9	16.7	16.4	16.9	16.9	16.9	18.5	19.6	21.3	19.1	18.1	18.8	18.7	17.2	18	18.8	17.8	14.7	14.6	15.5	17.2	16.1	17.1	17.9	18	18.4	17.7	18.6	18.8
1987	2	19.1	19.6	20.1	16.7	16.3	18	18.4	18.5	19.7	19.8	19.2	19.5	20.6	21.3	22.2	22.5	22	23	21.8	21.6	22.4	23.1	23.9	23.5	24.4	25.8	20.7	22.8
1987	3	22.2	21.9	22.7	21.2	22.5	24.4	25.4	24.5	23.4	23.4	23.3	20.9	21.6	23.2	24.3	26.2	27	26.7	25.9	27.1	25.7	27.4	27.8	27.5	28.6	28.9	29.8	28.7	30.1	28.5	30.3
1987	4	30.1	31.2	32.6	32.5	31.3	30.1	29.9	31.4	29.6	25.8	28.2	28.8	30.3	30.3	30.1	31.5	30.9	30	28.2	27.7	30.1	29.4	25	25.7	23.5	25	23.1	24.6	27.3	22.1
1987	5	25.2	25.1	22.9	24.9	26.3	26.7	26.6	29.4	30.2	29.3	29.6	29.9	31.4	32.4	32.8	33.2	33.8	33.5	34.2	34.2	32.3	30.9	32.2	30.1	32.4	31.6	31.9	31	30.4	31.1	31.6
1987	6	31.3	29.6	30.7	29.5	29.8	29.6	29.4	28.5	27.7	28.1	28.8	32.6	33.4	31.5	****	****	****	****	****	****	25.8	26.2	28	29.8	30.2	31.1	30.7	31	30.7	31.3
1987	7	28.7	25.6	29	30.1	28.7	27.6	27.1	28.3	27	28.2	27.9	28.1	27.5	29.5	28.2	29.2	28.5	29.2	28.6	28.5	29.7	29.2	28.1	26.6	27.1	26.7	28.7	26.6	28.2	27	26
1987	8	26.1	26	28	28.3	27.8	28.7	29.6	29.8	29	28.8	26.3	28.2	28.1	28.8	28.6	29	29.6	30.9	30.1	26.6	27.6	27.5	29.5	29.7	27.4	26.7	26.8	27.4	27.7	29.3	29.5
1987	9	29.2	27.7	29.2	28.3	28.8	29	28.4	28.5	29.5	28.2	27	28.3	28.9	29.8	29	29.9	30.2	30.3	28.7	29.4	29.1	27.9	27.5	27.1	26.4	28.7	29.5	29.7	29.3	28.8
1987	10	29.6	29.8	30.2	29.8	28.6	28.3	28.3	27	26.3	27.5	28.6	28.6	28.8	27.9	28.4	27.8	28.9	28.1	28.9	26	24.1	23.2	23.7	25.1	25.4	25.6	24.9	24.6	24.9	25.2	25.7
1987	11	26.8	25.6	25.2	24.2	23.7	23.4	23.2	23.7	24.4	23.7	24.2	26.2	24.7	23.1	22.3	21.6	21.9	21.8	21.7	21	20.8	21.7	22.4	21.7	21.7	22.1	20.6	19.8	20	20.4
1987	12	20.7	20.4	20	19.8	19.8	19.9	19.8	20.2	20.5	19.5	18.4	21.6	17.8	17.9	18.9	18.7	19.5	19.8	19.7	19.1	18.7	18.3	17.9	17.6	18.2	18.2	17.7	16.8	16.7	16.8	17.2
1988	1	17.8	17.6	18.2	18.1	19.2	18.6	18.4	18.1	17.4	18.2	18.3	18.9	19.5	18.8	18.9	19.3	17.4	17.6	17	17	17	17.5	18	18	17.5	15.3	15.4	15.9	15.9	17.2	17
1988	2	18.2	18.1	18.9	18.6	18.4	19	20	20.6	20.7	20.9	20.5	20.6	22.2	21.6	22	20.1	20.2	20.7	20.1	20.6	22.3	23.2	20.9	21.5	20.2	19.9	21.2	23.7	24.8
1988	3	22.6	22.4	22.7	21.3	22.2	23.9	25.6	24.9	24.3	25.3	26.3	23.9	24.5	24	23	24.3	26.6	26.9	22.3	23.7	23.3	23.3	24.9	25.7	25.6	27.9	27.1	25.7	25.3	25.9	27
1988	4	29.3	28	28.1	30	30.8	31.5	30.7	31.3	30.5	32	32.2	32.1	31.5	31.6	28	26.5	26.1	26.6	28.3	26.2	27.2	26.7	26.3	26.8	26.4	27.9	29.8	29.3	26.3	28.3
1988	5	28.6	29.9	27.7	28.2	27.6	28	27.9	29.5	30.9	32.8	33.2	30.6	27.6	27	26.8	26.6	26.3	28.9	29	28.4	28.3	28.8	28.7	27.9	29.2	30.9	32.3	32.1	27.6	25.2	27
1988	6	28.9	30.5	30.4	31.3	31.6	32.6	30.8	28.5	27.7	27.3	26.9	25.5	24.2	25.6	25.8	26.3	27.4	26.6	28.5	29.8	29.6	28.2	26.8	28.3	29.7	29.3	28	27.4	28.4	30.6
1988	7	28.6	28.7	28	26.6	26.8	27.1	27.2	26.2	28.5	28.3	27.2	28.2	29.2	28.8	29.3	30.4	28.4	27.9	29.5	29.6	29.6	29.5	29.5	29.4	27.5	27.5	28.5	29	29.9	30	30.4
1988	8	29.8	29.7	28.1	29.1	29.5	28.7	28.8	29.2	****	****	27.2	27.9	28.5	28.1	28.6	29.7	28.2	29.1	29.9	29.8	29.8	29.1	28.4	28.8	27.7	27.9	27.6	28.1	26.6	29.8	30.6
1988	9	30.4	28.8	28.9	28.9	28.2	27.9	27.8	26.7	27.6	28	29.8	30.3	29.4	29.6	29.6	27.8	29.1	29.7	31.2	30	30.3	29.6	29.7	30.3	30.5	29.8	28.8	30.2	29.5	29.8
1988	10	27.4	26.6	29.1	27.9	28.3	27.8	26.6	26.8	26.1	27.2	28.2	28.7	27.8	28.1	26.9	27	27.2	28.7	25.3	25.9	25.3	26.4	26.7	26.2	25.8	25.5	25.4	25.9	25.7	25.4	25.6
1988	11	25.6	25.3	25	25.5	24.2	23.8	24.2	24.3	24.1	23.8	23.4	23.5	23.8	23	22.4	22.4	22	23.1	22.7	24	23.7	22.6	22.6	23	20.8	21.1	21.1	19.6	19.2	20.4
1988	12	22.1	22.4	21.5	20.6	21.2	21	21	19.9	20.3	20.1	20.3	20.3	18.4	19.5	19	18.2	18.4	17.9	19.4	19.1	20	18.6	18.8	18.6	18.8	19	19.4	17.6	18	18.6	18.2
1989	1	18.6	18.3	17.4	16.6	17	17.7	19.2	19.9	19	14.6	12.9	12.6	13.1	13.6	14	14.2	14.8	14	13.9	13.9	15.1	14.7	14.9	15	14.7	14.7	15.3	15.4	15.2	15.9	16.5
1989	2	17.1	18.4	18.4	18.7	20.8	22.3	21.1	20	19.1	18.8	17.7	16.6	17	19.3	20.6	20.7	22.1	21.6	17.5	16.1	16.5	19	18.8	19	19.7	20.5	21.7	23.3
1989	3	23.9	24.4	22	20.6	21.2	22.7	22.9	24.1	24.5	22.8	21.6	21.8	23.7	24.1	24.3	25.3	25.3	24.2	25.8	26.2	26.6	29.2	29.3	27.3	27.5	27.7	27.8	25.8	21.5	23.3	25.9
1989	4	28	30.1	27.4	27.2	26.5	26.2	26.8	28.3	28.2	30.5	30.3	29	30.2	30.1	31.3	32.3	31	32.1	32.6	33.2	33.2	33.1	33.2	33.1	32.7	33.3	30.6	30.9	29.4	28.5
1989	5	29.1	31.4	33.3	33.5	34.6	34	34.5	33.2	32.5	33.4	33	32.6	25.8	27.9	28.6	25.1	25.3	27.1	30	30	28.3	30.4	30.2	29.9	28.4	27.6	26.1	27.8	29.8	26.9	29.8
1989	6	28	29.8	28.9	27.3	28.8	29.3	27.2	30.5	31	31.3	31.2	30.7	27.7	26.8	26.9	29.4	28	28.8	29	28.3	27.4	26.6	29.2	29.4	29.5	29.7	29.1	28.8	29	29.1
1989	7	27.5	27.2	27	27.9	27.7	27.3	27.9	28.7	30	30.1	26.5	27.6	27.6	26.6	29	28.8	29.6	28.6	28.3	29.1	30.1	29.6	29.4	29.1	30.4	30.4	29.3	26.7	26.9	25	25.4
1989	8	25.6	28.6	28.3	28.1	28.8	27.1	28.6	28.5	27.2	29	28.7	28	29.2	29.7	29.5	28.2	27.7	29.4	29.9	29.9	29.2	28.3	29.1	28.5	29.5	29.7	30.3	30.5	30.4	28.4	27.9
1989	9	28.9	30	29.8	28.1	27.4	29.9	29.3	29.6	29.2	27.2	28.8	27.2	26.3	27.7	29.3	29.4	29.3	28.1	27.9	25.8	25.9	28.2	28.8	28.5	28.4	26.3	26.2	26.4	27.9	28.8
1989	10	29.5	30.1	29.1	30.1	30.5	28.5	27.4	26.1	27.4	26.2	26.3	26.8	27.6	28.2	28.4	28.9	26.8	25.4	27.1	25.5	26.7	26.9	26.2	26.1	26.3	26.1	25.9	25.7	24.6	25	24.9
1989	11	24.2	24.1	23.7	23.8	24.1	23.1	22.1	21.9	22.1	21.6	21.7	22.1	21.8	21.7	21.9	22.8	22.8	20	20.4	21	21.1	20.5	20.4	20.7	20.7	20.8	21.6	21.5	20.8	20.2
1989	12	20.1	19.7	18.9	19	17.9	17.3	16.7	17.4	17.2	16.5	17	16.9	17.4	18.4	17.7	18.6	18.2	17.7	17.3	17.3	18.5	20	17.8	17.8	17.5	15.8	15.6	14.7	14.5	14.2	12
1990	1	13.2	11.9	13.8	14.1	14	14.9	14.9	14.6	14.8	14	12.9	14.4	16.2	15.6	16.7	17.3	17.1	17.2	18.1	19.1	19.6	20.7	21.3	20.7	19.4	19.6	19.9	20.1	21.3	20.1	18.7
1990	2	18.8	19.8	18.8	18.4	18.2	18.9	19.5	20	21	22.2	20.5	21	22.4	18.8	18.4	20.4	20.4	21	19.4	21.5	21.1	20.2	19.6	20.9	18.4	20.5	22.2	23.1
1990	3	21.5	22	19.5	19.6	20.9	19.4	20.1	21.8	21.2	22	23.5	21.4	21.3	22.4	23.1	23.7	24.5	25.6	27.1	26.9	27.5	26.5	26.7	23.4	22.6	23.8	22.6	21.2	22.7	25.9	24.5
1990	4	24.7	24.7	24.4	20.1	21.1	24.3	25.2	26.4	28.1	28.5	28.3	29.5	31.1	31.2	31.4	30.9	31.9	32	29.1	30.1	32.4	32.8	32.6	28.7	26.7	26.4	26.5	26.5	26.1	26.4
1990	5	26.5	26.4	28.7	24.5	27.1	28.5	28	29.7	28.9	27.5	28.2	27.2	25.8	26.2	27.1	28.5	30.4	28.6	25.6	26.4	29.5	30	30.2	29.6	26.9	27.9	29	29.6	27.9	30.3	30.3
1990	6	27.2	29.3	30	31.1	28.9	29.3	30.4	28.9	27.3	28.9	29	28.4	29.6	28.8	29.2	30.2	30.5	30	29.1	29.2	28.4	28.7	27.5	29.9	30.5	29.9	26.7	29	30.1	28.9
1990	7	29.2	28.2	26.4	26.8	27.9	28.9	27.8	27.3	27	27.4	29.2	28.8	27.5	28.3	28.7	28.9	28.8	28.9	28.1	28.6	27.9	29.4	29.6	29.1	29.4	30	27.6	27.2	27.9	27.4	28.5
1990	8	27	26.5	26.8	27.5	27.6	28.3	29.3	30	29.8	29.6	29.2	28.9	29.4	29.5	28.3	28.5	28.9	29.4	31	31.1	29.4	28.6	28.9	30.3	29.1	28.9	29.4	29.5	29.6	30.2	31.1
1990	9	30.6	29.5	28.4	27.7	28.4	29.3	29.5	29.5	29.4	27.4	29	29.3	27.9	29	29.7	29.7	28.2	28.4	26.6	27.1	28.7	29.5	29.2	27.5	27	26.3	27.6	26.5	26.7	26
1990	10	27.6	26.4	25.5	26.4	27.3	28.7	28.8	25.4	23.6	24.3	25.3	26.8	24.4	26.6	24	25.3	25.8	25.8	25.3	25.3	25.8	25.7	24.5	23.8	23.7	24	24.1	22.4	21.5	22.3	22.7
1990	11	23.4	24.4	26.4	24.7	25.5	25.8	25.8	25.3	25.2	26.1	26.2	26	25.8	24.6	23.7	23.5	22.5	22.4	23.2	23	22.9	22.7	22.7	22.7	22.4	19.5	19.6	19.1	18.1	18.6
1990	12	17.9	18.4	19.5	18.9	19.1	19.5	19.7	19.4	18.5	18.9	18.5	19	17.5	18.1	18.2	17.9	19.3	19.6	18.5	18	17	15.6	16.7	15.8	15.2	15.2	16.1	16.6	17.7	17.5	17.8
1991	1	19.1	17.6	15.4	14	14.7	15.1	14.5	16.7	17.7	16.6	17.9	17.5	17.3	14.9	14.6	13.2	15.1	14.2	14.6	13.5	13.8	15.1	15.8	15.9	15.7	17.1	17	18.5	19.8	20	19.9
1991	2	20.7	19.8	19.9	19.5	18.6	17.9	19.4	20	19.9	20.5	22	23.2	22.5	19.1	20.3	19.5	19.8	18.6	21.6	21.2	20.9	21.6	22.6	22.8	24.3	25.2	22.9	22
1991	3	22.6	22.3	22.2	23.5	24.1	23.1	21.9	23.2	24.4	26.1	27.5	27.3	26.1	25.9	26.6	27.4	27.7	27.1	27.2	28.5	27.9	27	24.8	22.1	23.7	25.3	27.7	28.5	28	26.8	27.5
1991	4	29.1	30.4	28	31	31.2	29.6	25.8	28.8	26.5	25.1	27.6	29.2	27.4	28	30.5	30.2	29.2	27.7	28.5	28.4	29.5	31.6	29.3	28.9	31.2	31.5	32	29.2	27.1	31.6
1991	5	31.6	32.2	28.8	29.1	28.7	27.5	31.7	32.9	32.5	32.7	31.3	31.9	29.5	28.5	28.4	26	28.2	25.9	26.2	28.2	26.6	25.3	29.3	28.7	29.3	27	27.8	26.8	28.7	29	29.7
1991	6	28.3	28.5	27.4	28.4	26.4	25.9	28.1	29.4	28	29.2	28.7	28.6	29.4	27.6	27.7	28.7	28.2	26.8	28.5	30.9	30.6	29.4	30.3	31.3	29.5	30.2	28.7	29.3	29.6	29.9
1991	7	27.9	28.5	26.8	25.9	27	28.4	26.6	29.1	30.1	29.4	29.3	29.4	30.1	30.5	30.6	28.8	28.5	27.7	27.4	28.4	26.9	26.2	27.7	29.4	30.3	30.8	30.3	30.6	28.6	29.7	29.8
1991	8	29.9	28.3	27.7	28.8	29.2	29.6	29.2	29.4	29.7	30.3	29.7	29	29.4	30	29.1	28.8	27.7	28.7	29.4	31.7	28	28.3	27.2	29.4	28.5	27.9	28.5	28.5	29.2	29.7	28.4
1991	9	29.1	27.9	27.5	26.7	26.9	27.7	26.5	27.9	26.9	27.6	28.7	27.8	28.7	26.6	26.5	26.9	27.9	28.8	29	28.9	29.2	29.3	28.4	26.9	25.9	27.7	29.2	28.8	29.1	30.2
1991	10	28.9	30.4	26.6	26.7	24.5	27.5	28.5	29.2	29.3	27.1	27	25.6	24.6	23.8	24.8	26.6	27	27	25.2	25.4	25.5	25.1	25.1	25.9	25.1	24.8	25.1	25.1	25.7	25.2	24.6
1991	11	24.7	25.9	24.2	23.8	22.8	22.3	22.1	21.9	22.5	21.9	22.9	22.3	20.9	21.3	20.7	21.2	22.3	21.2	20.5	19.1	18.5	18.5	19.3	20	18.8	19.6	19.5	19	18.5	17.2
1991	12	17.4	17.8	17.1	17.8	18.2	18.2	18	18.5	19.7	20.7	19.8	19.9	19.7	17.1	17.9	17.5	17.1	16.9	16.1	16.2	17.3	18.6	19.7	18.3	16.4	14.8	14.4	13.8	13.9	13.9	14.7
1992	1	14.4	14.1	14.1	15.1	14	14	14.8	15.4	16	15.8	16.5	17.3	15.2	16.3	15.9	17.1	16.4	14.7	15.2	15.7	17.1	17.8	17.6	17.4	17.4	17.3	18	18.9	20	20.3	19.9
1992	2	18.6	18.9	16.9	17.4	18.2	18.4	17.2	17.2	17.8	17.8	16.4	16.9	16.6	18.9	18.6	17	18.6	18	16.7	20.3	20.7	19.9	21.3	19.2	18.7	18.3	19.3	20.3	20.7
1992	3	22	22.4	21.3	21.6	22.8	24.2	23.4	21.6	22.7	23.2	23.4	23.9	24.7	26.9	28	22.7	23.5	24.9	27.5	27.8	28.4	29.5	30.4	30	29.2	29.2	29	27.7	29.6	29	27.8
1992	4	30.1	27.5	27.3	28.9	29.3	30.5	30.3	29.6	30.4	32.2	32.8	33.2	33.3	33.6	33	30.5	30.8	31.5	31.8	31.2	30.9	33.2	31.6	32	30.7	29.7	28.6	25.4	27.3	28.1
1992	5	27.2	25.3	23.1	25.9	26.1	29.8	30.9	31.1	31.3	32.6	32	31.7	33.3	30	29.3	30.3	30.8	31.8	30.4	27.9	26.5	27.2	27.7	29.3	25.6	23.6	27.5	28.8	28.4	30.7	32.4
1992	6	32.9	33.2	33.1	32.8	32.8	32.7	30.1	29.4	30.3	30.9	31.3	26	28.3	29.6	29.8	30.5	29.9	28.5	28.7	29.7	28.9	29.8	27.5	27.2	29.2	29.3	28.7	27.2	28.8	30.1
1992	7	29.2	29.3	28.4	28.9	28.6	27.4	26	30.1	28.6	27	26.1	27	29.1	29.7	27.6	27.2	26.1	27	27.9	26.6	27.1	29.1	29.3	29.8	29.8	28.2	27.6	28.2	29.7	29.8	27.2
1992	8	28.4	28.5	28.2	28.6	29.3	24.9	26.9	26.5	28	28.3	29.7	31.1	30.4	29.7	28.7	28.9	28.9	29.2	29.2	29.4	29	29.3	28.1	29.8	28.6	27.8	26.4	28.6	29.9	30.7	30.6
1992	9	29.7	30	29	29.7	29.9	29.3	29.6	29	29.5	28.5	27.6	27.8	27.6	28.8	29.3	29.3	29.7	29.5	29.7	29.4	29.6	29.5	29.7	27.8	27.9	25.6	25.8	24.5	25	27.5
1992	10	28.3	28.8	29	28.9	26	27.7	28.2	28.2	28.6	26.1	27.9	27.9	27.5	27.4	27.5	26.6	26	25.8	26.6	26.4	23.9	25.3	24.1	23.7	23	23	23.8	25.2	26	25.4	25.7
1992	11	24.7	24.3	23.6	23	23.5	23.1	21.4	21.3	23.1	23.4	23.3	22.1	22.1	21.5	21.8	21.1	21.5	21.4	22.7	21.8	21.2	21.6	22.6	19	19.7	19.9	19.2	19.9	20.6	20.7
1992	12	19.8	20.3	19.1	19.1	19	18.4	17.5	17.7	17	17	17.7	17.2	16.6	16.3	17	17.3	15.4	15.4	15.8	16.2	16.7	16.4	17	16.5	16.5	16.5	16.1	15.9	17.2	16.8	15.8
1993	1	15.9	14.9	17.3	15.9	16.1	16.5	17.5	18.8	16.7	16.8	16	17	16.5	14.3	14.2	14.7	15.5	16.4	14.7	13.4	12.9	14.2	14.1	13.8	13.6	13.8	14.6	16.2	18.3	19.3	20.2
1993	2	18.4	18.8	18.7	19.6	18.8	18.9	19.4	20.9	21.9	21.7	21.2	23.7	23.2	23	21.2	23.1	26	24.8	24.2	20.6	19.8	17.6	17.4	18.9	20.4	22.3	21.2	22.3
1993	3	19.9	20.8	21.9	22.6	22.4	21.4	21.2	22.1	23	24.8	25.8	25.6	26.6	27.8	27.1	27.2	25.1	23.7	26.7	25.3	24.5	24.4	23.4	24.6	21.6	21.4	21.8	21.8	23.3	23.4	25.7
1993	4	28.1	27.2	27.5	28.6	29.3	29.1	31.2	27.8	27	26.7	26.7	23.1	23.5	26.3	26.9	28.9	28.2	28.8	30.8	28.4	28.1	30.2	27.8	27.1	27.9	27	28	28	26.2	27.3
1993	5	26.5	26.8	28.9	30.6	30.8	26.7	23.1	24.2	27.9	28.4	29.4	31.8	29.6	27.5	29.5	25.2	29.6	25.2	27.8	26.8	28.3	29.4	30.1	31	29.7	30.3	29	26.8	29.7	27.6	30.4
1993	6	27.2	28	31.9	30.4	30.6	30.7	29.6	26.5	29.9	30.7	29.9	27.5	28.7	30.3	29.6	27.9	27.1	24.9	27.6	27.9	29.1	28.4	28.7	29.2	27.1	28	29.4	28.8	28.4	28.9
1993	7	29.5	27.2	29.1	30.1	30.5	28.3	28.1	29.3	27.6	28.1	28.6	29.6	29.7	28.9	27.3	27.2	28.9	29.9	30.9	29.3	29.3	26.7	26.4	27.7	27.5	29.3	28.3	29.8	30.3	30.7	29.3
1993	8	29.4	29	29.3	28.8	28.8	29.6	29.6	29.1	28	29	29.2	28.5	28.6	29.6	29	28.9	29.6	29.1	28	29.4	28.8	27.8	27.2	27.4	27.8	27.7	28.8	29.1	27.7	26.7	27.2
1993	9	26.2	26.7	26.4	27.7	28.8	28.6	27	28.3	28.6	29.5	30.3	29.1	27.2	26.8	27	28.1	29.4	29.3	30.5	27.6	28.1	28.1	26.7	27.2	27.6	27.1	26.5	27.4	27.8	28.6
1993	10	27.8	27.9	28.9	28.4	28.7	27.5	29.3	29.5	29.6	29.6	29.5	28.3	27.3	26.6	27.8	27.8	27.4	26.1	26.4	27.3	27.3	25.9	24.8	23.7	24.5	25.4	25	24.3	24.5	25	25.6
1993	11	25.3	25.6	22.6	22.9	23.7	24.2	24.6	24.2	24.5	23.8	23.9	23.8	23.3	23	23	23	22.4	22.6	23.2	23.7	22.8	22.6	22	21.1	20.2	21.2	21.5	21.5	21.7	21.2
1993	12	21.6	20.5	19.7	20.5	20.9	21	21.4	20.7	19.7	20.3	20.1	19.4	18.3	17.8	17.3	18.3	18.8	19.2	18.6	17.7	17	17.9	18.5	18	18.4	18.6	17.9	18.6	19	18.6	17.8
1994	1	17.2	17.5	18.1	18.5	18.7	18	17.1	16.8	17.5	18.4	19	19	19.9	20.1	17.1	16.1	14.3	14.6	15.4	16.5	15.2	16.7	16.2	16.1	16.6	17.2	18.3	18.3	19.7	19.4	18.8
1994	2	18.2	16	14.5	16.7	18	19.1	19.6	20.5	16.7	17.8	16.3	17	18.7	19	19.7	19.9	20.6	20.4	19.6	20.4	22	18.4	17.8	17.4	17.9	19.1	20.8	22.7
1994	3	20.7	19.7	20.7	22	23.4	23.6	22.9	22.6	22.1	21.9	22.5	24.4	26.4	26.5	27.7	28.7	28	27.1	27.4	28.8	30.5	29.7	27.8	28.5	28.2	26.3	23.9	22.6	25.9	25.8	26.4
1994	4	28.9	25.6	23	25.2	27.3	28.8	30	30	29.2	29.4	29.8	28.8	28.7	30	31.5	30	24.2	27.4	28.6	29.8	28.3	24.8	27.2	30.6	31.3	30.4	30.4	30.9	30	26.2
1994	5	28.2	30.1	33	34.5	34.1	34.8	33.8	28.6	28.2	28.9	29.7	32.9	29.9	30.4	28.4	28.3	24.7	24	27.9	26.9	28.5	29.6	28.9	27.8	26.7	29.5	30.9	30.7	31.3	32.2	32
1994	6	32.4	33.1	31.3	30.6	24.1	28.9	27.9	30.1	30.2	27.8	26.8	27.5	28.1	27.6	28.5	28.1	27.7	28.1	27.8	27.9	29	29.6	28.9	29.2	29.5	29.8	28.4	27.2	27.2	27.2
1994	7	27.8	28.1	27.3	28.7	29.3	28.9	28.1	29.2	29.4	29.5	28.8	28.9	28.4	28.9	29.3	29.8	29.6	28.5	28	28.3	28.6	27.6	29.9	30	29.8	28.9	28.9	29.3	28.4	28.7	28.4
1994	8	30.2	30	28.9	29.7	28.9	29.1	30	30.3	29.7	28.6	28	28.5	28.3	27.6	26.8	29.6	29.4	28.5	28.3	29.7	29.5	28	28.3	27.5	27.4	29.7	29	28.4	29.5	29.3	28.7
1994	9	28.5	28.9	28.3	28.4	27.6	28.9	29.5	29.6	26.4	27.8	28.9	28.1	28.1	28.7	29.7	28.1	28.7	27.6	28.5	28.2	26.7	26.6	26.3	27.8	27.4	27.3	26.7	27.2	27.9	28.2
1994	10	28.7	29.2	26.6	28.2	26.8	26.5	24.8	26.6	26	25.7	27	27.4	27.5	27.3	26.4	25	24.3	25.3	26.3	26.7	26.6	26.1	26.6	25.8	24.7	25	25.6	26.2	25.6	26	25.5
1994	11	25.6	24.9	24	24.8	24.3	23.3	23.6	23.3	25.1	24	23.6	23.1	23.8	22.5	21.6	21.9	21.9	21.3	21.6	21.7	21.5	21.6	21	19.9	20.3	19.9	20.2	20	20.5	20.7
1994	12	19.6	19	19.8	19.4	19.7	19.9	19	18.8	18.8	20	19.9	15.8	15.4	16.6	16	16.3	17.6	17.2	17.8	17	16.9	17.2	16.5	17.6	17.8	16.5	16.3	17.4	16.7	16.4	17.1
1995	1	13.8	12.4	13.2	14.4	16.1	18	17.8	17	15.9	18.2	17.9	17.5	13.6	12.6	15.9	17.9	17	17.5	16.4	14.8	14.8	14.5	14.5	14.3	14.4	15	15.3	16.5	16.1	16.8	17.3
1995	2	17.5	16.8	16.7	18.7	17	17.4	17.7	17.2	18.9	19.4	19.9	21.2	21.1	22	20.8	18.5	18.2	20.8	19.9	20.9	20.8	20.8	20.1	19.3	17.4	19	21.4	22.2
1995	3	22.7	22.4	22.7	21.4	21.4	22.9	21	21.2	21	19.5	19.3	23.3	21.6	21.7	22.6	24.4	25.8	26.6	26.3	27.2	27.1	27	27.1	28.3	30.4	29.7	26.2	25.3	28.3	28.2	28.2
1995	4	27.6	27.6	26.9	27.1	27	28.9	30.7	28	29.6	30.5	28.2	30.5	29.5	29.2	29.5	27.8	30.4	30.9	30.7	32.5	31	31	31.4	33.2	34.3	32.5	31.8	31.7	32.8	33.7
1995	5	34.8	34.1	32.5	33.2	31.8	31.1	30.5	29	28	28.3	30.4	28.2	29.2	28.6	27.3	25.6	26.7	31.2	31.1	31.1	31.2	31.5	32.6	33.8	33.6	34.7	35	34.4	33.6	33.2	32.5
1995	6	32.9	33.4	32.1	28.8	27.4	29.1	29.4	28.6	31.7	29.6	30	29.3	29.8	31.2	31.4	31.3	25.4	25.8	27.1	26.3	27.9	27.8	28.5	28.4	29	29	29.4	29.9	30.4	30.9
1995	7	30.4	27.5	27.6	28.2	26.9	27.5	28.6	29.3	27.6	27.1	28.7	29.1	29.5	28.3	29.5	28.7	29.1	28.8	28.8	29.3	27.9	27.2	27.6	28.1	29.4	29.7	27.2	27.8	29.1	28.6	27.4
1995	8	28.1	29.5	27.5	27.5	28.8	29	30	29.2	28.8	29.3	28.5	27.2	27	27.8	26.5	28.3	28.2	27.5	26.8	27.3	27.7	27.6	28.6	29.2	29.7	30	29.9	29.8	28.9	30.1	30.6
1995	9	30.5	27.5	27.9	27.9	27	27.6	28.7	30.1	29.8	29.4	28.1	29	30	29.5	29.4	28	26.4	28	28.1	29.3	29.5	28.2	27.7	28.6	27.6	26.8	26.3	25.6	27.1	27.8
1995	10	27.7	28.3	28.8	28.8	28.8	28.7	28.3	26.3	27.4	26.6	28.1	28.9	28.9	28.8	28.9	28.3	28.5	28.1	28.4	26	26.4	26.8	26.5	25.2	23.9	24.7	25	25.9	25.7	25.3	25.1
1995	11	24.5	24.2	21.9	22.4	22.9	23.5	25.8	25.8	23.6	25.3	22.2	22.8	22.9	23.5	23.3	24.8	24.5	24.2	23	22.9	21.4	20.7	21.9	22.3	21.2	20.2	18.6	17.6	18.5	18.5
1995	12	19.1	18.5	16.7	17.2	17.4	19.2	20	19.9	19.7	18.9	18.9	19.2	18.5	16.8	17.2	17.5	17.7	17.3	16.6	16.5	17.1	19	17.9	17.8	18.9	17.6	17.5	17.3	17.7	18.4	19.2
1996	1	20	19.1	19.1	19.3	17.5	17.4	17.9	18.2	17.6	18.2	18.8	16.8	15.5	16.9	18.1	17.6	15.9	15.9	15.6	14.7	14.4	14.6	15.9	16.7	15.4	15.8	16.6	16.5	16.5	14.4	15.6
1996	2	16.4	18.2	18.1	19.2	18.9	18.4	18.7	20.5	20.3	21.5	18.3	18.9	19	18.3	19.7	19.7	19.6	18.8	19.2	21.3	22.1	22.9	22.3	22.5	24.7	21.8	22.6	19.6	20.5
1996	3	21.7	23.1	23.8	23.9	23.2	24	24.5	25.3	25.5	25.3	25.7	26.5	27.3	26.1	28	28.6	28.3	28.7	29.1	28.5	28	26	26.7	25.4	27.2	24	24.7	26.9	29.6	31.6	29.8
1996	4	25.9	25.2	26.4	27.7	28.6	29.6	30.7	32	30.1	30.5	31.2	30.9	31.6	31.1	31	29.9	31.3	31.1	32.1	32.9	32.9	30.7	28.1	25	24.8	23.1	26.9	25.8	26.9	28.9
1996	5	28	27.2	30.5	30.9	30.7	29.3	30	31.1	33	33.6	28.2	27.8	31.1	30.2	29	31.1	29.1	31.2	31	31.5	31.2	30.7	32.3	33	32.6	29.2	33.1	33.3	29.1	24.7	27.7
1996	6	29.4	26.2	28.6	25.8	27.5	29.3	25.5	28.2	28.4	30.7	30.3	28.7	30.5	30.7	31	30.9	30.7	31.1	28.4	27.3	26.9	27.5	25.7	26	27.4	27.7	29	29.6	28.3	27
1996	7	28.7	29	28.4	28.3	27	27.3	28.7	28.9	29.7	28.2	28.5	28.6	29.6	29.1	28.8	28	29.9	29.8	30.2	30.3	29.6	28.9	29.3	29.7	29.2	27.4	28.1	28.5	29.5	29.7	28.3
1996	8	29.5	28.5	27	28.4	28.1	28.6	27	27.1	28.3	28.7	30.2	28.7	28.9	30.2	28.2	27.4	27.7	26.9	26.9	26.9	27.1	27	28.5	29.5	30.9	30.2	30.4	29.3	28.7	28.6	28.8
1996	9	25.4	28.7	29.7	28.1	28.5	28.2	28.7	29	28.6	30.1	30.8	29.9	31.3	30.8	31.1	30.9	30.2	27.8	29.2	29.7	27.9	27.9	29.2	29.2	28.8	28.1	27.4	26.8	28.6	29.7
1996	10	30.2	30.2	28	28.2	26.7	26.1	26	25.4	25.9	25.9	26.1	26.6	26.7	26.6	26.4	26.5	26.4	26	26.3	26.2	25.8	25.7	26.1	26.2	26.4	27.3	25.2	22.7	21.9	23	24.1
1996	11	24.8	24.8	25.8	26.8	26.1	25.8	25.4	24.7	23.6	22.4	21.5	21.4	20.9	21.5	21.7	21.3	20.3	21.1	21.7	22	22	20.7	19.4	18.8	18.5	18.9	19.1	19.1	19.1	19.4
1996	12	18.7	20.3	20.9	20.3	19.7	19.1	17.6	17.2	16.3	16.5	16.7	16.9	17.5	17.1	15.9	16.1	17.9	17.8	18	18.6	19.1	18.8	18.1	17.9	17.6	18.2	17.2	16.7	17	17.5	18
1997	1	17.9	17.6	15.7	15.7	17.2	17	17.2	17.2	17	17.1	16	16	16	16	16.2	16.9	15	14.4	15	16.3	16.5	14.3	13.7	13.9	13.7	14	14.9	16.5	15.7	16.7	17.4
1997	2	17.1	16.5	18.1	19.2	17.6	17.5	15	15	18.9	17.1	18.7	17.3	16.8	17.8	20.8	21.5	20.8	19.5	19.6	19.6	19	18.4	18.3	19.1	20.2	22.5	22.6	23.1
1997	3	22.6	22.6	23.8	23.7	22.7	22.7	23.8	23.6	24.3	25.3	25.8	25.6	27.3	25.5	27	27.7	28.1	26.7	27.6	27.9	26.8	27.3	25.7	24.2	24.8	23.7	23.5	26.7	25.7	23.1	23.9
1997	4	25.9	24.4	23.9	25.4	25.3	26.1	26.3	24.3	25.1	23	22.5	25	25.9	27.2	25.6	26.8	28.5	29.1	30	28.8	28.6	28	23	27.5	25.2	23.9	24.1	24.4	27.4	27.8
1997	5	28.9	29.1	29.1	31.3	30.8	31	28.7	27.3	29.6	31	32.1	33.4	32.8	32.2	32.5	29	29.4	31.3	30.6	30.2	32.2	31.2	26.9	28.1	27.8	27.2	27.6	25.8	24.3	25.5	29.3
1997	6	31.1	30.3	29.1	28.5	31.3	31.2	27.8	28.9	27.6	28.5	29.5	28.1	29.2	30.1	30	29.7	30	27.9	29.4	28.6	29.7	28.9	30.4	30.5	30	29.2	27.6	28.2	28.1	28.1
1997	7	27.7	28.4	26.9	29.7	29.5	29.4	29.4	28.2	26.6	25.9	27.5	25.5	26.5	27.4	29.4	30.3	30	29.3	29	28.4	26.4	27.7	28.6	29.1	30.4	31	28	28.8	29.6	29	28
1997	8	29.7	29.5	30.4	27.9	28.5	29	29.7	31.3	29.7	28.8	27.1	27.5	27.1	27.2	27.8	29.4	29.5	30.9	28.9	28.5	28.1	27.3	26.8	29	30.2	30.1	31.3	29.2	27.2	26.8	27.3
1997	9	28.8	28.6	29.4	30.1	27.3	27	28.5	27.7	27	26.7	27.9	27.6	28	27.3	27.2	26.6	27.2	28.1	29.1	26.7	28.6	28.7	29	29.4	26.8	25.6	26.7	28.2	28.1	27.5
1997	10	26.3	26.9	26.9	27.3	27.1	27.3	27.7	28.3	26.7	27.3	27.9	26.3	26.2	26.2	26.5	26.5	25.7	25.6	25.8	25.6	26.1	25.5	25.3	24.1	24	24	23.8	23.9	24.7	23.9	23.8
1997	11	24.2	23.8	23.9	24.6	24.5	24.9	25.2	24.5	22.9	24.3	24.3	24.3	21.3	21.9	22.9	22	20.9	21.3	22	22.4	22.6	21.9	22.1	23.2	23.1	22	22.9	21.1	19.5	21.2
1997	12	20.1	19.3	19.2	19.2	19.7	20.1	20.1	21.1	20.3	17.4	18.5	18.1	18.5	18.9	16.4	17.3	18.2	16.5	15.4	16.3	14.2	13	14.1	14.7	15.6	13.7	15	16.1	17	17.7	18.5
1998	1	15.4	13.9	13.3	13.8	14.1	13.3	12.3	12.2	12	11.5	11.4	13.2	16.4	16.1	15.2	16.8	16.9	16.7	14.8	16.2	13.4	13.4	14.5	16.1	17.3	17.9	19.1	16.8	17.6	18.4	17.7
1998	2	18.1	18.7	20.4	19.2	17.1	16.4	15.8	17.8	17.3	18.2	18.4	18.5	18.6	19.7	20.7	21.8	21.1	22.6	22.2	22.6	20.9	20.7	22.4	22.5	20.8	22.3	21.6	20.7
1998	3	19.8	19.5	20.3	21.2	22.5	23	20.4	19.1	20.1	21.1	22.7	21.2	22.5	23.7	22	22.7	25.1	24.5	24.4	24.8	26.1	28.6	25.4	22.8	23.2	23.1	25.1	26	25.2	19.9	21
1998	4	23.1	24.6	26.4	27.4	27.6	27.8	26.6	26.5	24.6	28.3	29.9	30	30	30.2	29.5	27.8	26.8	28.2	28	26.7	29.6	28.3	22.7	23.8	27.8	28.4	28	28.4	29.9	31.6
1998	5	29.3	27.1	24.5	29.2	25	28.2	28.6	29.3	31.1	27.3	27.8	30.4	31.4	31.6	31.8	27.4	30	30.7	32.6	32.9	33.6	33.3	33.4	30.6	29.8	25.8	26.5	26.5	29.5	30	30.7
1998	6	31.8	32.2	29.6	31.5	32.2	32.5	32.5	34.3	35.6	33.5	32.2	32.1	29.2	29	30.3	31.4	32.5	30.7	31.2	29.7	28.2	28	29.7	28.7	29.5	29.8	29.4	28.4	30.3	30.5
1998	7	29.8	30.3	29.3	28.8	28.6	28.5	28.4	28.4	28.3	29.8	29.3	27	27.2	27.8	27.8	27.7	27.7	28	28.7	28.9	28.8	28.9	29.5	30	29.6	30.3	30.3	30	28.8	29.7	29.8
1998	8	30.3	29.1	28.9	29	29.1	28	28.4	30.6	29.7	29.5	28.8	28.8	27.8	28.5	28.9	29	28.2	28.1	28.7	27.9	29.4	30.3	30.4	29.8	29.4	28.7	28.7	29.5	29.9	28.4	28.7
1998	9	28.4	29	29.2	28.8	29.1	26.9	28.6	28.3	27	26.1	25.8	26.6	28.4	29.2	29.2	30.4	26.6	29.8	30.5	27.9	26.9	29.6	30.8	30.8	30.8	31.2	30.5	25.3	28	29
1998	10	26.5	27.8	27	27.7	29.5	29.6	29.7	30.1	30.5	29.6	28.3	30.1	30.5	29.1	27.7	28.3	27.7	29.8	28.6	27.3	26	27.5	24.6	27.7	28.1	28.2	26.2	25	25.2	24.6	24.6
1998	11	25.1	25.8	25.5	25.4	25.3	25	24.9	24.9	25.2	23.5	24.9	24.2	23.4	24	23.2	25.1	25.7	25.9	25.4	25.6	26	23.5	24.4	23.7	21.7	20.7	22.3	23	22.2	22.1
1998	12	21.3	20.6	20.2	19.6	18.6	20.8	21.5	20.9	20.7	20.2	20.6	20.5	20.8	21	20.2	19.4	19.1	18.9	18.7	18.5	18.1	17.7	18.3	18.6	18.9	18.6	17.1	16.3	15.8	14.7	16.6
1999	1	17.3	17.7	18.6	18.4	19.4	18.7	18.3	18.5	16.4	16.3	13.6	15.3	17.1	17.1	16.6	15.5	14.6	13.4	13.4	16.3	16.6	16.3	17.5	19.3	19.1	17.8	17.1	18	19.1	16.8	15.9
1999	2	16.5	18.7	18.9	19.7	19	18.6	18	20.6	22.3	22.1	22	22.5	22.7	21.4	20.8	20.9	20.7	21.8	23.2	23.1	21.3	21.1	21.8	22.4	24.4	26.4	23.3	22.8
1999	3	21.9	21.5	21.7	22.4	24.2	25.1	25.6	26.7	29.7	26.6	27.3	26.7	26.8	23.9	23.6	23.6	25.5	27.8	25.3	25.4	25.1	26	25.7	26	29.5	29.6	28.1	27.1	28.1	29.2	29.7
1999	4	30	30.6	30.8	30.5	30.5	30.6	29.4	29.3	23.8	27.5	29.7	30	31.2	31.6	31.8	31.5	31	30.5	31.2	30.9	31.7	30.9	31.9	32.7	33.3	33.2	33.2	33.3	32.8	32.8
1999	5	31.6	31.8	32.2	32.6	31.2	28.7	31.4	29.9	23.5	29	25.5	29	25.8	23.9	26.1	28.3	29	29.4	30.1	28.3	29.3	30.2	27.8	29.9	27.7	30.4	28.4	28.1	27	31.4	33.6
1999	6	33.4	29.6	28.9	30.3	31.5	31.5	32.3	32.6	29.3	30.5	26.9	29.6	29.8	29.1	31.1	29.5	29.4	28.5	30.1	30.5	30.2	28.6	27.2	27.2	28.1	27.3	26.4	27.9	28.4	27.4
1999	7	26.8	27	27.9	29.5	30.2	30	28.7	29.8	27.9	28.1	27.5	27	27.6	28	28.6	29.6	29.8	27.5	27.3	26.3	27.7	28.5	28.8	29.8	30.7	29.3	28.9	27	28	28.5	30.5
1999	8	30.5	29.3	28.1	29.4	30	29.1	28.8	28.3	28.2	29.1	29.8	27.4	27.2	26.9	26.2	27.3	29.3	29	28.5	28.4	28.6	29.8	30.1	27.9	27	27.3	27.5	28.6	27.7	27.9	28.8
1999	9	29	28.9	28	28.2	29.5	30.1	30.2	29.1	28.2	27.6	26.6	26.8	26.4	27.6	27.7	27.9	27.5	26.8	28.2	28.1	25.8	26.1	26.4	26	26.8	26.2	27.5	28.7	28.9	29
1999	10	26.7	27.8	28	27.5	27.3	26.4	28	28.1	27.7	28	28.1	27.6	28	25.7	27.2	28	25.9	24.9	27	26.8	27	25.9	27.5	27.5	26.8	26.1	27	27.7	26.9	26.9	27.2
1999	11	26.8	25	26.2	26.2	25.6	25.7	24.8	24.5	24	22.5	22.3	22.5	22.6	22.1	22.7	23.2	24	22.9	22.3	22.2	21.4	20.7	21.5	20.8	20.4	21	20.4	20.1	21	21.1
1999	12	21.4	21.5	21.2	21.4	21.3	21.3	20.3	20.7	20.6	21.6	20.8	20.5	20.2	19.3	17.9	17.7	18.9	19.5	18.8	19	18	18	18.4	18.9	18.6	17.8	18.2	18.5	18.1	15.6	15.7
2000	1	16.6	15.9	14.4	13.6	13.4	13.1	12.3	13.5	14.8	16.2	17	18	19	19.1	18.6	17.3	15.4	15.1	15.5	16.3	17	18.4	19.6	16.3	17.9	18.5	18.5	18.9	16.4	16.6	16.7
2000	2	18.3	17	18.7	19.2	17.2	19.4	17.8	18.1	16.6	17.5	19.2	18.1	20	19.1	17.7	16.7	18.5	17.5	17.9	18.8	17.6	18.8	20	19.7	20.2	18.5	19.1	19.2	19
2000	3	21.6	21.6	23.2	24	25.3	24.5	25	23.2	21.8	21.5	23.6	24.3	24.3	24	23.6	22.5	23.4	25.2	25.6	23.8	23.4	25.2	23.9	24.8	23.7	23.9	25.3	26.5	26.9	27.9	28.3
2000	4	30.1	30.3	29.6	30.2	31.3	31.4	30.4	31.2	31.9	30.6	28	26.2	29.1	26.2	23.3	27	28.4	28.7	30	28.4	25.5	28.5	28.2	26.5	25.6	22.4	25.3	25.9	28.8	29.2
2000	5	27.7	23.5	24.4	26.5	29	29.4	27.3	28.4	27.9	28.7	30.3	32.4	32.9	28.1	29.7	29	29.1	30	28	27.5	26	26.5	26.2	28.8	30.4	29.1	27.6	25.9	26.5	26.6	28.8
2000	6	29.7	29.6	29.1	29.6	29.6	27.7	28.3	29.2	29.9	28.4	28.6	29	30.6	29.4	29.1	28.4	30.6	29.8	28.2	28.6	28.5	28.7	27.5	27.8	29.5	28.2	30.1	29.5	30.1	30.1
2000	7	29.3	30.7	31	30.9	30.3	30.2	29.1	29.7	29	29.1	30.3	28.8	28.4	28.6	29.5	30.2	28.8	27.1	27.1	28.6	28.2	27.7	27.2	28.8	28.3	28.7	28.5	28.7	29.9	30.2	29.5
2000	8	27	28.4	29.8	30.4	30.7	29.4	30.2	30	27.9	28.4	28.3	28.2	29.6	30	29.2	29.1	28.5	28.8	28.6	29.6	29.5	30.1	29.9	30.3	29.4	30.7	29.4	30.5	29.4	28.9	26.8
2000	9	26.9	27.2	29.3	28.3	27.9	29.6	29.1	27.3	28.2	28.9	28.9	29.7	29.5	28	27.5	29.1	27.4	25	23.8	24	24.7	24.4	25.5	27.6	28.3	29.1	29.5	28.8	28.8	28.5
2000	10	27.3	26.6	28.4	28.8	28.6	29.5	29.8	28.9	29.8	28.4	28.9	27.7	28	27.9	29	28.8	28.3	27.9	28.2	28.1	26.9	25.1	25.8	26.9	26.4	26.2	23.3	20.9	22.3	23.7	24.6
2000	11	25.5	26.4	25.8	25.4	24.6	24.4	23.9	23.9	23.5	23.5	22.8	23.4	22.2	22.4	22.7	22.4	22.8	22.6	23	23.3	22.5	23	22.9	22.1	22.1	21.7	21.9	22.9	21.8	21.1
2000	12	19.3	17.3	18.1	18.2	17.6	17.6	18.2	18.2	17.3	17.2	17.2	17	16.9	17.8	18.2	18.5	18.5	18.4	17.7	17.7	17.7	18.4	19.5	19.5	19.4	19.7	20.2	19.5	18	17.4	18.7
2001	1	18.9	19.4	17.9	14.7	13.3	13.5	14.7	14.8	14.9	14.8	14.2	13.7	14.3	14.2	14.5	16.4	16.4	16.3	16.3	17.1	16.4	18.7	19.3	16.1	14.8	14.8	15.3	15.7	16.6	17.2	18.2
2001	2	18.9	19.2	17.2	15.8	17.1	16.9	17.2	17.4	17.5	17.1	18.3	18.6	18.9	19.6	21.3	20.2	21.7	22.5	22	21.5	19.9	21.5	21.3	22.7	23.8	25.1	22.5	23.5
2001	3	22.7	22.8	20.7	21.7	20.3	21.7	21.2	22.2	23.6	22.6	23.6	23	23.9	24.8	25.1	26.4	25	24.9	25.9	26.9	28.2	26.6	25.5	26.4	26.6	26.8	28.1	28.6	29.3	26.8	26.8
2001	4	26.5	27.5	29.5	28.9	29.4	29.3	29.9	30.1	30.5	32.2	31.6	31.1	29.5	23.5	26.7	27.3	28.1	27	28.9	29.5	28.6	29.5	29.7	30.8	31.6	32	31.6	32	30	26.5
2001	5	27	26.8	25.4	27.1	24.9	25.8	24.6	25.3	26.8	25.5	25.5	27.2	29	29.9	30.7	29.7	30.5	30.5	29.3	28.5	28.7	30.5	29.5	27.1	29	27.4	25.3	29.6	30	27.9	27.6
2001	6	29.1	29.1	26.1	26.6	28	29.5	27.6	30.4	29.9	30.1	30.4	30.2	28.6	26.2	26.3	27.2	28.1	26.7	28.4	27.7	29.2	29.7	29	28.6	29.4	29.5	28.9	30.2	29.5	27.9
2001	7	29.1	29.4	29.4	30.5	29.1	29.8	29.8	29.9	28.9	27.9	27.7	27.9	28.3	28.3	28	28.2	28.8	29	28.3	28.5	28.3	28.4	29.3	29.6	29.8	29.9	30	29.3	27.2	28	27.8
2001	8	28.6	29.2	30	30.3	28.7	29.3	29.9	30.3	29.5	29.7	30.5	30.7	30.8	29.6	29	29.8	30	29.9	30.3	29.7	29.6	30.3	29.5	29.4	29.6	28.6	28.7	28.2	27.4	28.9	28.9
2001	9	28.8	29.7	30.1	28.3	28.3	28.2	27.5	27.9	27.3	27.2	27.7	27.5	28.7	29.1	30.4	29.7	26.9	27.3	28.6	28.9	28.6	29.7	30.2	29.4	29.7	29.8	29.3	28.7	30.2	28
2001	10	26.8	26.4	25.5	26.9	28	28.2	29.1	29.1	28.6	28.1	28.3	28.8	28.2	28.6	28	27.4	26.8	25.5	26.2	26	26.6	26.8	27.5	26.5	26.3	26.4	26.4	26.3	26.8	25.5	25.7
2001	11	25.2	26	26.9	26.9	26.2	26.3	24.8	24.4	24.4	25.1	24.5	23.7	23.2	23.1	22.6	22.2	23.7	24.6	23.2	22.7	22.7	22.5	21.9	21.9	21.3	21.9	21.7	21.2	20.3	18.5
2001	12	17.9	18.1	18.5	18.3	18.8	18.4	18.3	18.6	19.3	16.9	18.1	15.8	16.7	18.6	18	17.4	16.5	17.7	17.7	17.2	16.4	17.5	18.1	17.6	17.3	17.7	17.4	17.9	17.3	16.9	16.6
2002	1	15.8	16.4	16.8	17.5	17.3	18.2	18.7	17.3	17.1	17.2	16.6	16.1	16.8	17.4	19.3	20.6	18.8	20.2	21.1	20.7	20.6	19.6	18.7	16.5	15.6	16.4	18.8	15	17.4	17.1	16
2002	2	16.9	16.1	16.6	16.5	16.5	18.4	21.7	19.5	21.4	20.6	20.8	21.6	20	17.9	18.4	19.9	21.2	21.7	21	21.8	23.3	22.8	22.2	24.1	21.2	22.7	20.6	21.9
2002	3	22.4	24.5	23.5	22.6	21	21.1	21.7	23.5	25.7	27.3	26.4	24.1	24.2	25.4	25.1	26.3	25.1	25.6	26.2	27.8	28.3	28	28.1	28.1	27.4	26.2	25.2	26.1	26.8	25.9	24.9
2002	4	26.4	22.8	22.2	24.7	26.9	28.6	28.6	27.1	27.4	29.3	26.1	24.5	25.8	28.3	28.2	29.7	30	30.6	31.5	30.8	29.6	25.9	28.1	28.3	28.9	28.4	26.9	29.9	27.9	25.7
2002	5	27.9	26.7	27	27.6	26.4	22	26.5	28.6	28.9	29	26.9	29.3	30.6	28.1	25.6	29.9	30.4	30.1	28.9	33.1	31.1	30.4	28.4	23.7	26.7	25.6	25.1	25.5	28.6	28.5	28.4
2002	6	28.8	29.6	29.5	28.7	28.7	30.6	27.6	28.3	28.4	28.2	28.2	27.4	27.2	29.7	29.3	29.4	30.7	28.8	30.7	30.7	29.3	27.2	28.2	29.1	28	27.7	30.5	29.5	29.6	28.9
2002	7	27.5	27.4	28	28.4	28.4	28.3	29.9	31	30.8	29.2	31.7	32	30.7	26.3	29.1	30.1	29.4	29.7	30.1	27.8	26.9	27.3	29.3	31.1	30.6	31.2	28.9	28.6	28.7	29	28.4
2002	8	29.6	28.6	27.5	28.5	29.9	30.4	30.2	31.2	30	29.9	29.3	27.1	27.1	27.2	27.6	27.9	27.5	29.3	28.7	27	28.1	29.8	27.8	29.2	29.1	29.5	29	28.9	29.6	28.7	29.1
2002	9	29.4	29.2	28.4	27.1	29.1	28.1	30.4	29.5	28.3	27.5	26.5	28.8	29.6	29.6	29	29.3	29.5	29.2	30	28.7	28.4	26.6	26.4	26	27.1	28	26.6	28.5	28.9	28.9
2002	10	29.3	28.5	29	28.6	28.7	28.7	29.2	28.5	26	27.7	26.9	26.3	26.9	26.3	27	26.7	27.2	23.9	25.2	25.7	25.7	25.6	25.8	26.2	25.7	25.1	23.9	23.2	23	23.2	23.8
2002	11	24.5	24.8	24.4	24.9	24.7	24.4	24.1	23.9	24.4	23.5	22.9	21.5	20.2	21.2	21.2	21.6	22.2	21.8	21.3	20.6	21.3	21.4	21.5	22	22.1	22.1	22.7	22.8	22.6	21.5
2002	12	20.3	19.6	19.7	20.1	19.9	19.4	19.4	18.4	18.6	18.4	19.3	19.6	19.6	20	20	19.9	19.4	19.1	19.8	17.7	18.2	15.4	16.4	16.3	15.7	15.8	16.4	16	14.9	13.1	13.7
2003	1	16	16.9	17.4	17	14.9	14.2	12.9	12.4	10.6	13.2	14.1	14	13.7	12.1	10.8	11.9	14.1	15.7	15.1	13.2	10.8	11.4	11.2	13.5	14.1	15.3	15.5	17.2	17	17.8	19.5
2003	2	16.5	18.7	18.8	18.3	17.1	19	19.5	21.4	22	21.4	21.8	20.4	19.8	19.1	19	19.7	20.3	21.8	18.5	20.2	20.3	18.4	19	20.4	21.8	22.2	24	24.2
2003	3	25.3	25.8	27.3	24.3	17.5	18.5	19.9	20.4	20.4	22.7	23.4	18.7	20.7	23.6	21.6	24.7	22.3	25.4	24.1	24.3	25	24.2	25.9	26.2	26.6	27.1	25.1	26.5	28.3	25.1	24.8
2003	4	27	28.6	29.9	25.7	27.3	28.9	29.7	29	29.5	31	31.6	32	32.5	29.8	27.7	28.1	29.1	29.5	30.6	28.8	26.8	28.3	27.9	30.5	31.1	30.8	30.6	28.2	26	26.8
2003	5	28	25.7	27.1	31.1	31.2	28.6	30.4	28.2	27.5	27.7	28.9	28.3	30.3	31	29.6	29.5	31.2	29.8	28.8	29.7	26.3	28	28.9	26.6	30.4	32.8	33	33.8	33.8	31.2	32
2003	6	32.4	32.7	33.4	30.8	28.3	29.9	29.3	30.2	26.3	28.5	28.3	30.2	32.5	29.3	30.2	30	29.9	28.3	28.8	29	26.4	26.3	28	28.5	30.5	29.9	28.2	27.2	27.7	26.2
2003	7	28	28.6	29.6	29.7	29.7	29.9	30	29.8	28.7	28.7	28.6	29.3	28.3	27.7	29.7	28.9	30.2	30.7	30.6	30.7	30.1	29.4	30.8	30.9	29.7	29.5	29	29.3	28.4	26.1	28.2
2003	8	27.9	28.3	29.3	30.7	30.6	31.3	31	31	31	29.9	29.2	28.3	29.3	29.2	30	30	30.1	28.5	29.9	29.2	30.5	29.4	27.8	29.6	29.9	30.1	29.5	28.4	28.1	29.1	29
2003	9	28.1	28.5	28.3	29.5	29.3	28.7	27.9	27.5	29.2	29.9	29.3	27.7	29.4	28.8	28.9	29.4	29.7	29.7	29.8	28.8	29.5	29.3	27.9	25.9	26.7	27	28.3	28.5	27.1	28.8
2003	10	28.1	27.2	27.9	27.7	26.5	26.7	24.2	24.4	26	24.6	27.3	27.6	27.5	27.3	27.4	28.4	28.6	26.9	28.4	28.4	27.7	27.4	25.7	25.2	23.9	24.3	25.4	26	26.7	26.8	26.8
2003	11	25.6	25.3	25.4	24.9	24.3	24.1	24.1	23.9	23.5	24	24.3	22.9	22.2	22.3	22.1	22.2	21.6	21.8	22.3	21.9	20.2	20	21.6	22.1	21.1	20.4	19.5	18.4	19.1	19.9
2003	12	19.5	18.6	18.2	18.4	18.2	17.7	18.2	19	19.2	19.8	20	20.1	20.9	19.3	20.2	20.7	20.5	20.2	20.5	20.6	19.5	19.8	18.4	16.3	17.1	16.7	17.1	16.3	14.2	14.9	15.5
2004	1	13.6	12	11.8	11.5	11.9	12.6	15.4	14.7	12.4	15.6	17.2	16.9	15	15.2	17.1	16.7	17.4	17.8	18.2	18.1	16.4	18.6	19.3	17.5	17.1	15.6	14.7	14.9	16.1	17.3	18.6
2004	2	19.6	18.4	15.5	14.9	15.3	16.4	17	17.7	18.1	19	20	19.9	20.1	20.4	19.8	20	20.4	21	23	22.3	20.7	21.2	21.8	21.7	21.7	22.8	23.3	23.7	24.6
2004	3	23.4	21.3	21.3	22.3	22.6	23.5	22.6	23	25.9	21.2	22.7	25.4	26.3	26.5	26.9	27.4	27.9	27.7	28	28.2	26.9	29.9	31.3	31.1	30.6	30.6	30.8	30.8	30	28.9	29.7
2004	4	27.9	26.9	28.6	28	28.3	27.6	25.7	27.4	26.9	25.2	29.1	30.7	31.7	32.6	32.7	32.9	31.1	29.6	25.2	27.8	29.7	29.3	26.5	25.6	28	26.3	27.8	28.8	25.8	29.1
2004	5	31	30.3	28.9	30.5	31.1	32	32.2	33	33.1	33.6	33.4	34	34.8	33.4	32.9	31.9	31.9	32.1	28.7	29.2	26.9	26.5	25	27.2	28.6	30.1	27.2	30.2	30.3	29	28.8
2004	6	27.7	29.3	27.7	28.8	30.4	25.8	29.4	28.4	30.6	29.8	29.9	29.6	28.4	27	28.1	28.6	27.9	27.9	27.5	28.1	25.5	28	30.9	29.5	29.8	30.2	30.2	30	30.5	30.7
2004	7	31.6	29.7	29.2	29.2	29.4	28.1	27.4	27.1	27.5	29.4	28.2	27.4	29.3	28.8	27.6	28.8	28	29	27.8	29.2	26.2	27.3	29.4	28	28.7	29.4	29.6	28.9	29.3	28.8	29.1
2004	8	29.9	29.7	29.7	28.9	28.1	28.9	28.9	28.7	29.2	29.2	29	28.7	26.6	28.2	29.1	29.7	30.1	29.9	29.9	29.3	28.8	29.2	29.6	30.4	29.3	29.6	28.2	28.8	28.9	28.3	28.6
2004	9	29.4	29.3	28.9	29.4	30.1	29.6	30	29.5	27.6	28.1	27.6	25.8	23.2	23.9	24.9	24.7	26.4	28	28	29.3	28.3	27.6	29.4	28.2	28.7	29.1	27.6	26.9	25.8	28.8
2004	10	28.6	28.5	28.1	26.5	26.4	26.2	24.9	23.9	25.5	26.7	28	28.3	27.1	26.7	26.2	25.8	24.8	25.3	25.3	25.6	25.7	25.6	25.4	25.2	25.3	25.1	25	24.5	24.4	24.2	23.5
2004	11	22.1	22.2	22.8	22.8	23.3	22.8	24.3	23.4	23.1	22.2	21.1	21.1	21.3	20.9	20.8	21.6	21.6	22.3	22.7	22.7	21.4	21.8	21.7	21.9	21.3	21.1	21.1	20.9	21.1	21.4
2004	12	20.9	21.3	20.8	20.4	21.1	20.2	21.1	21.2	20.8	20.9	21.2	20.9	20.8	20.2	19.5	19.5	20	20.7	20.6	20.2	21.5	18.2	18.1	18.8	18	15.3	13.6	15.3	16	15.4	16.5
2005	1	17.7	18.3	19.6	18.8	17.9	17.2	16.6	16.8	16	15.9	17.2	17.3	15.8	15.9	15.7	17.1	18.1	16.9	17	15	14.3	15.7	15.6	15.7	16.9	16.8	17.3	17.4	17.2	16.8	19.5
2005	2	17.3	17.4	15.5	16.4	17.7	20.4	20.9	21	21.2	20.7	21.2	22.3	23.8	23.5	22.9	24	24.5	23.9	25.4	25.8	25.3	22.8	22.4	20.1	21.2	21.6	21.9	22.6
2005	3	23.8	25.4	25.2	26.4	26.5	27.9	27.3	25.5	25.4	27.7	22.7	23.9	24.1	25	25.5	26	26.3	25.9	26.3	27.5	29.2	27.3	24.7	21.6	23.8	24.9	26.2	28.2	27.5	23.7	25.9
2005	4	27.8	27.2	26.1	26.1	27.6	29	29.5	29.3	28	29.2	29.7	27.3	27.5	28.7	30.7	31.3	31.6	31.4	31.3	30.3	29.8	30.2	30.5	30.2	29.6	30.9	31.1	30.5	28.1	24
2005	5	26.4	26.4	27.7	28.3	24.5	25.6	27	27.1	28.9	31.8	31.7	29.4	31.7	29.6	29.2	31.5	25.4	26.8	28.5	24.9	28.5	27.7	27.7	30.1	32.6	32.9	32.8	32.9	33.1	33.1	33.4
2005	6	34.5	34.8	33.8	29.5	30.1	31	29.1	31.6	32.2	31.3	30.9	32	31.5	30.2	30.8	29	31.5	31.1	30.9	30.3	30.1	30.6	29	26.7	29	28.5	28.1	27.2	28.1	27.9
2005	7	27.1	27.6	26.7	27.1	28.1	29.9	29.8	30.3	29.1	29.2	28.7	28.6	26.4	26.4	27.5	28.5	29.2	28.5	28.2	28.4	29.3	29.5	28.3	29.8	30.2	28.3	28.9	29.6	29.6	29.5	30.1
2005	8	31	29.3	28.9	28.3	28.6	28.9	28.4	29.3	28.3	27.7	29.2	29.3	30.7	29.7	28.9	29.4	30.5	29.1	29.1	28.2	28.9	28	29.2	27.6	29.1	29.4	29.5	29.9	30.6	30.3	30.4
2005	9	30.6	31.1	28.5	29.9	29	28.6	27	29.7	29.3	28.8	28.4	29.4	27.2	28.3	30.5	29.7	29.6	29.8	30.5	28.7	26.7	27.6	28.4	27.8	28.8	29.3	29.6	29.7	28.9	27.6
2005	10	27.5	26.7	25.6	26.1	24.3	25.3	27.2	28	28.3	28.3	28.3	28.1	27.6	28.6	28	28.1	27	24.9	23.8	22.9	24	24.1	22.6	23.6	25.1	25.2	26.2	25.9	25.6	25.6	24.6
2005	11	23.7	23.7	23.9	23.2	23.1	23	23.9	23.2	24.9	24.2	22.6	21.4	21.3	21.6	21.6	21.8	21	19.6	19.9	19.8	21.3	20.7	20.1	21	18.8	19.7	19	19.1	18.5	18.6
2005	12	18.8	19.7	20	18	16.3	18.6	19.7	19.7	19.3	19.5	19.5	19.4	18.4	18.4	18.9	19.9	20	19.3	18.6	18.7	19.6	19.2	19.7	19.4	18.2	17.3	16.5	16.6	16.2	16.5	16.6
2006	1	17.9	17.5	16.9	17.5	17.3	16.4	14.4	15.1	12.9	13.2	14.3	14.5	15.9	15.5	15.6	15.9	17.4	19.2	19.4	18.1	18.5	16.9	15.8	16.8	16	17.3	18.6	18.2	17.6	18.1	19.4
2006	2	19.8	20.6	20.6	20.1	20	19.9	20.6	21.1	21.4	21.7	21	21.9	22.4	22.2	23.3	24.6	23.9	24.5	24.8	24	25.1	25.4	26.1	24.9	25.2	24.8	27.2	26.4
2006	3	24.3	23.4	23.2	24.2	24.4	25.2	26.9	27.5	26.6	26.3	20.5	22.8	24.2	25.6	25.1	23.9	24.4	23.2	22.7	23.4	25.7	27.2	25.6	25.9	28	29.2	28.6	26.3	27.3	27.6	27.2
2006	4	30.1	29.9	29.7	27.9	28.7	27.4	27.8	27.3	28.3	29.1	31.5	32	30.4	30.8	31.2	29.4	29.4	24.7	24.2	25.7	27.9	27.3	27	26.6	28.1	30.2	27	29.7	30	31
2006	5	32.6	30.1	30.1	29.7	29	28.8	25.7	28.5	29.5	27.4	28.3	25.4	26.3	28.1	28.2	30.1	30.9	31.7	28	29.5	29.4	30	29.3	30	31.8	29.4	27.7	27.1	28.3	30.1	29.7
2006	6	26.1	27.8	27.1	30.2	28.3	28.1	27.7	28.7	27.9	28.8	31.9	32.8	32.2	28.3	29.3	29.5	31	30.3	31.6	30.6	28.5	29.1	28.7	29.4	28.6	30.9	29.7	29.4	30.4	31.1
2006	7	30.8	30.5	29.4	28.9	31.3	29.1	28.3	28.1	28.9	27.1	27.6	28.6	30.1	30.6	29.6	29.6	30.1	30.4	28.7	28.1	28.2	28.5	29.3	29.8	30.7	29.3	28	29	28.5	28.3	30.6
2006	8	30.8	29.4	28.4	28.6	27.8	28.1	28.5	27.7	31.1	27.9	30.3	29.8	29.7	29.9	30	29.9	28.2	28.8	28.4	30.3	29.1	27.7	27.6	28.1	29.3	29.1	29	27.9	27.8	27.2	28.3
2006	9	29.5	29.2	28.5	28	28.6	29.5	29.9	29	28.7	29	28.3	28.3	27.8	28.6	29.3	28.8	28.4	30.1	29.6	26.2	24.8	25.1	26.5	26.2	27.4	28.5	28.8	29.3	27.8	28.8
2006	10	28.6	29.4	29.4	30.4	29.1	27.9	28.6	28.5	28.5	28.7	29.3	28.8	27.4	27.7	28.3	28.7	27.5	26	25.9	24.7	24.8	24.8	25.3	25.6	25.8	25.5	25.5	25.1	25.3	25.6	25.3
2006	11	25.5	24.9	24.7	25.2	24.6	24.7	24.2	23.9	24.3	23.5	21.8	21.1	23.4	23.5	23.5	23.1	22	21.6	21.8	22	21.6	20.8	21.2	22.8	21.3	20.7	18.1	16.8	18.1	17.4
2006	12	17	16.3	17.2	18.6	18.6	19.3	19.2	19.5	19.7	19.9	20.6	19.4	17	16.6	17.8	18.6	20.4	20.2	19.6	20.1	19.8	20	19.5	17.9	16.5	16.7	16.6	17.5	17.2	17	15.9
2007	1	15.3	15.3	15	12.8	14.4	12.4	14.6	15.9	15.5	15.2	15.2	16.2	15.6	13.7	13.5	14.1	15	15.7	15.3	16.2	17.2	16.9	16.9	17.3	16.9	17.2	18.5	18.7	19.4	19.8	20.3
2007	2	20.1	20.4	19.9	21.7	20.7	19.2	20	18.1	19.6	20.3	21.5	18.6	17.6	17.2	17.3	18.1	18.9	18.9	18.1	19.2	19.5	19.9	20.7	21.6	22.6	21.3	22	22.8
2007	3	18.7	19	20.5	20.5	21.1	20.5	19.8	20.6	21.6	25	25.4	24.4	23.6	20.4	22.7	20.4	21.2	22.4	23.5	24.2	25.9	27.5	27.1	27	24.9	25	25.6	26.1	26.9	28.1	29.1
2007	4	29.9	30.1	29.7	29.2	29.5	30.5	30.5	30.8	29.5	28	26.3	23.6	26.1	27.9	29.5	30.5	28.4	27	29.4	28.9	28.6	29.4	30.1	28.1	26.2	28.1	26.5	29	30	30.8
2007	5	29.5	28.7	30.3	30.6	31.9	30.4	27.6	27.2	28	27.4	29.7	25.3	29.8	27.6	27.5	28.7	28.9	29.3	27.9	28.1	27	30.8	30.9	30.2	30.7	31.6	30.4	31.4	32.3	33.1	33.8
2007	6	33.3	33.4	31.1	29.3	26.9	28.8	28.5	29.5	27	25.6	26.5	27.9	27.6	29.4	28.5	27	27.9	30.1	28.6	28.8	31.5	28.6	27.6	29	30.2	30.7	31.5	29.9	28.8	27.8
2007	7	28.2	29.4	30.5	28.1	28.2	28.1	27.7	29.7	29.5	31.1	30.3	30.9	31.8	29.8	29	29.5	29.1	28.9	27	26.3	24.9	26.3	27.3	28.1	27.2	26.9	27.3	26.8	28.6	28.5	28.3
2007	8	27.4	28.4	29	30.2	31.2	30.1	29.2	29.7	30.9	32.6	29.5	28.8	27.6	27.8	28.6	27.4	26.6	29.2	28.4	28.2	30.3	30.4	30.4	29.1	30.1	28.9	28.8	29.7	29.9	29.5	30.6
2007	9	30.5	30.4	30.8	29.8	27.2	25.9	27.3	27.4	28.6	27.8	28.7	29.5	29.3	29.6	29.6	29.6	29.9	29.4	29.6	30.4	29.8	28.8	25.4	25.5	27.2	28	28.1	28.5	29.2	29.5
2007	10	29.5	29	29	29.5	30.1	30.4	28.7	26.9	25.5	27.2	28.1	28.2	28.6	27.7	26.1	26.3	27.3	25.7	25.9	25.4	25.1	25.1	25.5	24.9	24.9	25.4	25	25.4	25.3	26	26.3
2007	11	26.5	26.6	25.6	24.6	25.1	25.1	25.1	24.7	24.5	24.6	23.4	22.2	23.6	23.3	20.9	21.8	21.3	22.7	22.6	21.8	21.5	21.8	21.7	21.3	21.2	21.9	21.9	20.5	20.2	20.5
2007	12	20.5	20.3	20	18.8	19.5	19	19.9	19.3	17.3	17.5	16.8	17.4	18.2	18.7	18.7	16.3	16.1	16.9	16.3	14.8	14.5	15.7	15	17.9	17.1	16.5	16.7	14.6	16	16.6	15.9
2008	1	15.9	17.5	18.6	17.4	16.7	16.9	17.7	17.2	17.1	18.2	18.9	18.1	15.9	15.5	15.3	15.8	16.7	16.9	19.4	21.1	17.5	15.4	15.4	15	16.9	16.3	16.3	14.6	15.9	13.1	13.7
2008	2	14	13.9	14.2	15.9	18.5	22.2	22.1	21.6	18.9	16.7	16.2	16.1	15	14.3	15.3	16.7	17.9	19.7	20.6	18.2	18.7	19.1	20.9	22.8	22.4	19.8	19.7	19.5	21
2008	3	22.3	22.9	23.5	23.5	22.9	22.4	23.3	24	24.9	25.3	24.8	25.2	26	25.1	26.7	26.2	26.2	26.9	26.3	27.4	27.2	28.8	26.5	26.8	28.3	28	28.8	29.5	29.2	28.2	29.3
2008	4	26.5	24.7	26	25.1	25.2	24.9	25	26.2	27.8	29	30.3	31.8	28.3	28	29.6	30.3	28.9	30.4	30.8	29.6	30.3	31	31.3	31.5	31.3	31.1	31.3	30.9	31.6	31
2008	5	31.9	30.1	29.1	29.3	29.6	28.2	30	27	28.8	26.6	28.9	30.5	29	29.4	29.5	30.8	28.9	30.1	28.9	29.2	29.2	29.4	29.1	25.7	27.5	27.9	28.1	31.4	30.2	28.9	30.6
2008	6	31.2	26.2	29.2	29.8	27.2	29.4	26.9	27.6	26.3	28.1	30.3	30.9	30.9	26.3	30.3	28.8	26.4	24.4	24.9	27.8	27.8	29.3	29.8	30	30.4	29.5	29	29.2	27.5	28
2008	7	26.3	28.3	27.6	28.8	28	28.8	28.9	28.4	28	29.1	30.1	28.6	28.1	27.2	26.5	27.5	28.4	29.1	28.7	27.5	28.1	28.2	28.2	28.9	29.6	29.4	29.2	28.9	28.6	29.2	28.1
2008	8	29.2	30.6	29.2	29.3	30.2	29.7	28.5	29.9	29.7	28.3	27.7	27.3	27.5	28.2	27.7	28.9	29.8	28	27.3	28.5	29.2	29.7	30.6	30.6	29.7	29.9	29.4	28.2	28	28.6	30.4
2008	9	29.9	29.9	30	29	29.2	27.7	29	28.3	29.5	29.9	29.5	29.3	28.9	28.6	29.5	28.5	27.3	28.4	28.9	29.9	28.6	27.5	27.5	28.5	28.6	28.2	26.6	25.3	27.6	28.4
2008	10	29	27.9	28.3	29.2	27.8	25.8	28	26.9	27.5	27.5	26.8	27.1	27.3	27.3	27.4	26.8	26.5	27.9	27.2	26.5	26.7	26.7	26.7	25.5	24.4	20.6	21.4	22.7	22.6	23.8	24.3
2008	11	24.7	25	24.7	24.5	24.3	24.1	23.8	24	22.7	22.4	22.4	22	21.4	20.5	20.8	20.8	20.5	20.9	21.4	22	22.3	20.2	19.9	20	20.6	20.2	20.4	20.5	21	20.6
2008	12	21	20.9	20.8	20.2	21.6	21.4	21.9	21.7	21.7	21.5	22	21.3	20.9	19.9	18.3	16.6	17.5	17.4	17.1	17.6	17.5	18.7	18.4	17.8	18.5	18.7	17.9	18.2	17.3	16.3	16.5
2009	1	16.2	14.6	15.3	14.9	15.6	18.2	19.4	19.3	18.6	18.7	19.4	18.1	14.3	17.3	17.5	18.7	18.8	18.3	18.5	18.5	16.9	16.3	17.8	16.5	17.2	18.6	17.6	19.1	17.8	17.7	17.7
2009	2	17.3	17.2	17.2	17.5	18.9	19.2	19.3	20	19.6	19.4	20.6	20	19.2	19.7	20.2	20.6	19.2	19.1	19.8	20.4	21.3	22.1	22.4	23.6	23.9	23.4	23.3	23.4
2009	3	21.9	21.3	21.9	22.4	24.8	24	23.3	25.3	26.5	24.3	24.9	24.8	22.8	23.7	24.2	25	26	26.8	26.4	27.2	26.3	24	26.2	27.3	27.1	26.2	24.7	26.5	26.6	24.9	27.2
2009	4	26.9	26.9	28.3	28.6	28.7	28.1	29.7	31.1	26.1	28.3	28.2	29.6	30.3	30	30.9	30.8	30.1	31.6	31.8	31.9	30.3	32.4	31.7	30.1	30.6	30.4	31.5	31.7	31.5	31.6
2009	5	29.2	26.4	24.8	28.6	31.1	30.5	31.7	32.2	33.1	33.1	28.4	24.3	26.8	27.5	25.9	27.2	28	27	29.6	31.4	31.4	31.4	31.4	29	26	25.3	28.4	30	28.4	30.5	28.4
2009	6	29.8	31.2	28.6	30.2	31.1	31	31.1	33	33	29.8	30.4	30.8	30.5	31.1	31.9	33.1	29.8	32.1	32.4	31.8	31.2	32.1	32.9	31.1	32.4	30.8	31.5	29.4	28.3	26.7
2009	7	28.9	28.9	27	29.6	30.6	30.1	28.5	29.5	28.7	28.3	27.8	29.5	30.4	29.9	28.5	29.7	30.1	30.2	30.7	30.7	30.4	29	30	30.6	29.8	28.5	29.3	28.5	27.1	28.5	29.8
2009	8	29.5	29.8	29.1	30.1	27.7	27.9	30.4	30.6	30.2	30.6	30.4	30.3	29.2	27.9	28.1	28	28.7	27.5	26.9	26.5	28.6	29.8	28.5	28.9	29.6	28.1	26.6	28.1	29.9	28.1	29.5
2009	9	30	30.8	28.9	29.4	28.3	27.2	29.3	27.7	25.8	26.3	28.8	30.5	31	31	29.5	29	28	29.9	29.3	28.7	27.1	28.3	28.3	28.4	28.2	29.6	30.4	29.4	29.1	29.4
2009	10	29.4	28.6	27.6	26.8	26.9	27	28.1	28.2	27.7	27.6	27.7	27.3	27.3	27.3	28	27.9	28.4	27	25.2	24.4	24.5	25.3	25.2	25.4	24.2	23.3	23.6	23.9	24.3	24	24.2
2009	11	24.7	25	25.5	26.2	25.7	25.6	24.4	23.3	24.9	24.3	24.3	24.4	25.3	26.6	25.6	26.1	23.3	22.8	21.8	19.8	18.1	19.6	20.6	20.4	19.5	18.3	18.1	20	20.3	20.8
2009	12	20.8	20.7	19.8	19.3	18.9	18.5	18.1	17.9	17.7	15.6	17.2	17.4	18.4	18.2	17.8	19	19.6	20.3	20.1	17.8	16.6	16.1	15.4	14.3	14.1	13.9	14.3	14.3	13.4	15.8	16.4
2010	1	14.2	15.4	13.7	13.3	14.7	15.3	16.4	16.9	16.2	15.6	13.4	10.9	12.6	16	16.2	13.2	13.8	12.3	13	13.7	16.1	15	15.4	16	18.5	17.6	16	16.4	17.1	17.1	17.6
2010	2	17.3	17.5	17.1	17.4	16.9	17.9	18.1	18.7	19.9	20.6	21	21.4	20.6	20.4	20.3	22.9	23.1	20.2	19.8	19.8	19.9	20.1	21.4	23.9	23.3	22.7	22.8	24.3
2010	3	24.4	24.7	25.6	25.3	26.9	26.4	25.6	24.9	24	23.4	23.6	24.2	24.7	26	26.9	25.6	27.1	26.6	27.2	27.9	29.6	29.5	30.6	31.2	31.3	30.5	29.5	30.7	29.1	29.8	30.2
2010	4	32.3	32	32	31.4	32.5	32.4	32.7	32.1	31.3	32.6	33	32.5	31.5	31.4	30.4	28.4	30.3	29	32.2	33.4	32.9	32.9	32.6	31.2	32.1	28.3	27	30	29.2	28
2010	5	30.7	29.2	30.6	30.5	27.4	27.8	26.9	28.2	31.4	33.1	33.9	33.6	31.7	29.5	30.9	32.8	30.8	31.6	31.5	28.9	26.5	28.6	30	29.2	28.9	29.4	28.9	28.7	31	32.2	29.3
2010	6	30.9	30.7	29.4	27.5	29.3	30.4	32.9	29.9	30.4	32.1	32.3	30.2	30.1	31.1	29.1	29.5	28.3	30	30	31	30.9	29.2	28.6	29.5	29.7	28.3	29	28.8	27.6	28.9
2010	7	29.9	29.3	29.8	29	29.9	29.5	29.9	30.3	31	29.9	28.6	28.2	27.9	29.9	30.3	30.6	30.9	30.4	30.6	30.3	29.8	30.2	29.9	29.6	29.5	27.9	29.7	31	29.3	29.4	28
2010	8	28.4	29.9	30.2	30.5	30.1	29.9	30.3	31	31.7	32.2	29.3	28	29.6	29.3	28.6	30.4	30.4	29.3	29.8	28	29.1	28.2	28	27.7	28.8	29.3	29.4	29.9	29.9	30.1	29.4
2010	9	29.9	30.3	30.8	31.1	30.9	31.1	29.1	28	29	30.5	26.4	28.3	27.7	27.6	26.5	28.6	27.4	27	27.9	28.8	28.4	27.7	28.4	27.2	27.6	28.9	29.3	28.5	27.9	28.5
2010	10	29.4	29.8	30.4	30	28.4	27	23.4	23.6	25	27.2	26.5	27.3	27.7	27.9	26.6	27.2	26.9	28.4	28.8	28.8	27.4	27	27.2	26.9	26.2	26.3	25.4	24.3	24.3	25	26.2
2010	11	21.4	22.2	23.8	24.4	24.9	25.7	26	25.2	24.2	23.8	23.5	24	23.8	24	23.8	23.9	24.5	25.3	25.2	23.7	20.6	19.4	20.6	21.4	22.1	23	23.2	22.6	21.1	18.3
2010	12	18.6	18.9	19.3	18.9	20.5	20.9	21.6	20.7	18.8	21.1	20.3	18.2	16.7	16.3	15.7	17.7	17.9	16.3	16.8	16.4	15.3	14.4	14.4	14.7	14.5	14.8	14.8	14.6	16.1	17.1	17.4
2011	1	17.6	14.7	15	15.7	15.2	15.4	13.8	15.2	14.9	11.6	11.6	10	11.6	12.2	13.7	16.2	12.3	13.1	14.2	14.2	14.1	14.5	15.3	16.4	17.2	17.4	16.9	15.2	15.9	17.3	18.3
2011	2	16.7	17	18.3	18.8	19.1	19.2	19.5	21.3	19.5	17.6	17.6	18.5	19.6	20.7	22	23.3	18.6	18.8	20.5	21.5	18.9	19.5	19.8	19.5	19.6	21.6	21	20.4
2011	3	20.1	21	23.1	24.1	25.5	25.4	22.5	23.5	25.1	25.3	24	23.9	23.6	24.8	24.9	24.9	26.8	27.2	29	30	29.3	29.2	29.3	29	28.2	28.4	25.5	23.2	24.7	25.9	26
2011	4	28.3	28.7	26.8	23.9	24.8	27	27.7	28	25.9	28.1	29	29.5	28.6	26.8	27	28.4	28.4	28.6	27.4	28	30.1	28.7	29	28.3	25.5	26.6	27.5	25.6	27.5	28.7
2011	5	29.8	29.2	28.7	25.6	27.7	29.9	28.8	28.4	28.1	28.7	27.5	28.1	28.5	28.9	31.3	31.4	31.1	28.7	24.8	28	26.3	29.4	28.7	27.4	28	30	30.3	29.5	27.9	29.9	28.8
2011	6	31	29.9	30.8	29.2	31.1	32	30.9	29.4	30.6	32	30.1	28.9	31	29.1	29.2	28.8	27	26.4	28.2	28.2	29.4	30.3	29.3	28.4	29.8	27.9	27.5	27.5	27.4	27.3
2011	7	27	27	27.9	28.7	28.2	28.3	27.9	29.7	30	30.9	29.9	29.8	30.1	29.9	29.7	29.2	28.7	30	28.8	28.1	28.6	28.1	28.7	28.8	30.9	30	30.2	30.8	30.5	31.2	30.7
2011	8	31.3	30.3	28.9	28.5	27.1	27.7	27.9	26.7	25.8	26.2	28	28	26.1	27	28.1	27.4	25.6	27.9	29.1	30.3	29.5	29.6	30	28.9	28.6	29.3	29.6	30.2	31.1	31.2	29.1
2011	9	29.5	29.4	29.7	30.1	29.9	29.1	28.5	27.5	28	28.8	30	31	31.6	29.3	26.8	26.8	27.3	27	28.4	29.8	28.9	28.8	27.2	27.5	27.5	27.9	27.8	28.6	28.9	29
2011	10	28.7	28.7	28.7	28.7	29.3	29.2	27.1	29.1	29.4	27.7	29.2	28.7	28.3	27.6	28.1	28.4	28.8	26.1	27.4	27.6	25.9	26.4	26.2	26.1	26	26	25.2	24.4	24.1	22.9	22.3
2011	11	23.5	23.3	23.2	22.9	23	23.1	23.2	22.9	22.5	23	24	24.7	23.1	22.8	22.9	23.3	21.6	21	21	21.7	21.8	22	22.2	21.3	21.3	21	21	20	19	19
2011	12	20.5	21.6	21.9	21.9	22.5	21.5	21.5	21.3	18	18.1	19.6	17.8	17	14.7	15	13.2	13.3	15.2	15.7	13.5	12.6	13.1	11.7	13.3	16.3	17.4	17	17.7	18.9	18	19.6
2012	1	20.5	17.1	17.8	16.9	17.6	18.8	18.5	19.7	19.1	18.6	16.8	14.3	13.9	13.8	13.4	14.5	17.7	17.8	17.5	17.7	16.1	13.8	14.2	14.7	15.8	17.3	17.7	16.7	17	16.3	16.3
2012	2	16.9	15.3	16.7	17.4	18.4	19.8	19.6	21.8	19.4	15.5	15.6	16.2	18.2	20.5	22.7	22	22.6	20	18.9	19.5	21.2	21.7	23	23.3	22.7	23.3	19.9	20.6	22.6
2012	3	22.2	21.7	21.7	23.4	24.8	25.3	26.3	25	24.7	24.1	23.2	24.6	22.3	22.8	22.3	23.6	24.3	25.4	25.4	26.9	28.6	26.3	23.7	25.3	26.1	27.2	28	29.5	29.3	29.6	28.6
2012	4	27	28.2	29.5	26.3	26.8	24	23.2	24.9	22.7	23.1	26.4	25.3	27.9	28.7	28.3	29	30.1	31.4	31.9	32	30.6	31.3	31.9	31.6	29.2	30.3	31.4	30.5	32.1	32
2012	5	30.1	28.1	27.8	26.5	28.5	29.8	30.3	31.6	31.6	31.6	27.7	31.7	32.6	34	32.6	32.6	32.3	31.4	29.9	31.6	31.9	33.7	34.4	34.4	31.5	32.5	31.7	32.7	32.8	32.1	33.4
2012	6	31.9	31.5	33	34.2	28.8	29.6	29.4	31.9	31.6	32.5	30.5	30.5	31.9	32.7	32.8	30.9	28.6	29.6	31.2	30.8	29.2	28.8	28.5	27	29.3	30.5	31.4	30.4	30.7	30.2
2012	7	31.4	30.6	28.6	29	27.8	27.7	28.9	29.4	29	29.6	29.1	27.9	28.5	27.6	27.9	28	28.7	28.3	28.3	29.8	29.3	29.8	30.4	29.7	29.9	29.6	29.3	29.1	27.7	28.8	29.2
2012	8	29.2	29.8	30.4	30.6	29.4	28.9	29	29.4	27.8	29.4	28.6	28	27.6	29.6	30.7	29.1	30.1	30.2	30.8	28.9	28.9	28.9	29.2	29.3	28.6	29.7	29.9	31.1	31.3	29.8	29.9
2012	9	31	30.7	29.3	27.6	27	26.9	29.4	30.4	28.4	28.1	28.4	29.5	28.9	27.2	27.9	27	27.1	28.8	30	29.6	29.9	29	29.3	29.3	29.1	29.6	30.2	30.5	29	27.1
2012	10	29.8	29.8	29.5	26.1	27.3	28.4	28.1	29.2	26.6	25.3	27.7	28.2	28.2	25.3	26.1	26	26.3	26.7	25.9	25.7	25.9	24.6	24.9	23.9	24.7	24	24.2	25	25	25.1	24.8
2012	11	24.7	25.1	22.4	21.5	22.7	21.9	23.3	22.6	21.6	21.2	21.5	22.2	22.2	21.9	21.8	21.9	21.6	23.4	23.6	23.3	21.7	19.9	19.1	18.7	18.9	18.8	18.2	18.1	18.5	18.2
2012	12	18.5	19.3	18.1	18.2	17.7	17.5	17.6	17.2	18.1	18.1	18.7	17.7	20.2	20.3	18.9	18.4	17.2	16.8	17.2	15.2	14.3	13.4	13.3	13.9	14.3	12.5	14.1	14.9	14.4	14.4	15.4
2013	1	15.7	17.4	18.2	17.3	15.5	15.1	12.7	10.7	10.5	11.1	12.5	13.6	15	15.9	16.8	17.4	18	18.7	19.3	18.6	16.2	16.2	16.4	15	13.2	13.1	14.3	16	16.5	16.4	17.8
2013	2	17.2	18.8	19.4	20	20.3	21.2	21.2	19	17.4	18.6	18.2	19.6	20.5	19.8	21.4	20.2	17.3	19	18.2	19.7	20.7	21.4	22.7	23	22.5	22.3	22.2	23.5
2013	3	21.3	21.2	22.2	22.7	23.9	24.3	24.2	24.2	24.4	25.1	25	27	26.3	27.5	26.8	26.9	22.7	23.9	25.3	26.7	26.4	26.8	26.2	27.8	28.6	27.1	26.2	27.5	27.7	27	28.1
2013	4	28.1	29.2	29.9	30.3	28.1	27.7	28.7	29.3	29.6	32.1	29.8	31.1	32.6	30.1	27.7	27.1	25.4	28.3	27.2	27.1	24.1	25.7	25.8	28.5	28.6	30.3	30	29.5	31.7	33.2
2013	5	33.7	33	32.2	30	25.7	25.5	26.7	27.9	27.8	31	29.4	28.1	28.9	28.7	29.4	27.9	29	29.5	29.1	28.4	28.8	28.6	27.7	25.6	27.9	30.6	30.4	29.6	28.4	26.3	23.9
2013	6	28.2	30.3	31.4	31.5	31.7	30	27.8	30.1	30.4	30	31.9	31.7	30.3	28.2	30.1	31.5	31.8	29.4	27.5	29.6	29.6	31.3	31.6	30.7	28.6	28.6	28.9	29.3	27.8	28.2
2013	7	28.9	29.2	28.4	30.3	30.6	30.1	31.2	30.5	30.8	31.3	29.4	29	29.7	30.1	30	30.6	30.9	30.3	29	30.2	30.4	30.2	31	29.4	30.4	28.9	27.4	28.4	29.2	29.9	28.6
2013	8	28.9	30.9	30.5	31.3	29.9	28.5	27.7	27.5	28.7	27.9	28	28.4	30.2	30.1	27.8	27.9	29.3	29.3	28.3	27.7	27.1	29.5	29.9	31	31.1	29.1	28	26.7	29.3	29.6	29.3
2013	9	27.6	27.8	28	28	30.5	30.3	29.7	28	28.7	28.8	29.2	30.4	31.4	27.9	30	30.5	30.1	29.6	29.5	29.6	30.3	30.5	31	31	28.7	30	27.7	28.8	26.5	26.3
2013	10	25.3	28.7	26.7	27.2	27.1	26.5	26.8	27.2	27.3	28	28.6	28.6	28.3	27.2	25.6	27	27.3	28.1	28.1	27	26.9	25.7	25.6	26.7	23.6	23.5	24.5	25.6	24.9	23.9	23.9
2013	11	23.8	24.6	25.4	24.2	23.3	23.7	23.4	23.2	23.2	23.1	21.7	20.3	20.4	20.4	22.1	21.7	22.2	21.1	20.4	19.6	19.4	20.9	19.7	19.7	19.9	20.5	21.1	21.2	21.9	20.9
2013	12	20.5	20.7	21.8	21.5	21.1	20.4	20.5	20.9	20.4	20.2	18.5	17.2	17.6	17.7	17.4	17.1	17.7	17.8	17.7	17.4	18.6	19	19.7	18.1	15.3	14.8	14	13	13.2	14.3	16.1
2014	1	16.7	17.9	15.9	15	15.9	15.4	15.3	13	13.2	15.4	17	17.5	17.3	14.8	13.9	14.5	16.6	19.5	19.7	15.2	14.6	17.2	19.1	18.6	18.2	17.3	14.9	15.3	15.7	16.9	14.7
2014	2	16.2	15.4	14.8	15.6	18.5	18.9	19.5	21.1	20.5	18.8	18.9	17.7	17.2	17.7	16.8	18.2	17.5	16.5	18.2	18.3	18.8	21	20.7	21.5	20.9	20.9	21.2	20.1
2014	3	20.5	19.8	21.2	21.4	21.7	20.4	21.3	21.3	21.3	21.9	22.8	24.6	25	24.3	23.3	23.5	24.8	26.4	27.3	24.9	24.3	25.8	24.6	24.8	26.2	27.9	29.2	28.7	29.7	29.8	28.8
2014	4	28	28	30.3	25.3	26.7	28	28.8	29.3	28.9	27.4	27.6	29.2	28.5	28.8	29.7	30.7	31.2	31.9	29.5	30.7	30.3	30.6	31.3	31.7	32.1	32.8	32.4	32.1	31.1	29.9
2014	5	29.9	28.1	29	30	26.9	28.5	29.1	32	33.8	31.6	30.9	32	33.2	32.9	31.5	31.9	32.8	33.2	32.6	33	33.7	33.3	33.7	31.5	29.6	28	26.9	26.6	28.7	27.5	25.2
2014	6	28.8	29.2	30.5	31.8	32.4	31.9	31.1	31.2	30.2	29.7	28	32.1	30.5	29.6	31	32.3	30.7	30.1	29.6	27.8	27.2	27	29	28.9	29.8	30.9	29.3	30.7	29.3	28.2
2014	7	27.8	28.7	28.8	28.3	29.2	29.1	30.3	29.7	30.9	31.6	30.6	30.8	30.9	29.5	28.9	28.7	28.1	30.1	30.7	30.1	28.4	28.2	29.5	29.6	30.3	31.8	29	29.5	29.8	30.3	30.3
2014	8	31.6	31.5	29.9	29.4	27.3	30.2	29.5	30.4	29.4	29.3	29.4	30.1	28	26.9	27.6	28.3	28	27.1	28.7	29.3	30.2	29.3	29.8	29.2	28.4	28.9	28.9	28.3	30.3	31	27.7
2014	9	28.7	29.4	30.2	29.8	29.4	29.7	28.7	29.4	29.9	28.5	29.9	30.7	30.4	30.6	28.4	30	30.5	30.1	27.7	27.9	27.5	26.7	26.6	27.4	28	28.6	29.3	29.1	28.7	28.3
2014	10	29	28.9	27.7	28.2	28.7	28.9	29.1	29.1	29.2	29.1	26.8	26.5	27.9	27.5	27.4	27	25.4	25.2	24.4	24.4	25.6	25.6	25.5	25.6	26.2	25.2	25.1	25	24.2	24.2	24.5
2014	11	24.5	24.6	24.9	24.5	25	24.9	24.5	25.9	25.2	23.7	23.3	23.3	21.5	20.3	20.4	21.4	22	21.2	20.6	20.7	19.8	19.4	19.1	18.7	18.9	18.2	18.1	18.2	18.9	19.4
2014	12	19.6	19.9	19.7	20.5	21	19	15.6	16.9	17.5	15.3	13.7	15.5	18.9	19	20	19.3	16.3	16.7	18	17.4	17.3	16.7	16.6	16	14	12.2	13.6	15.3	15.8	16.7	18.7
2015	1	21.2	23.2	20.5	19.6	16.7	16.1	15.2	15.2	16.6	14.3	13.4	15.2	16.3	15.4	17.7	18.6	14.3	12.5	11.5	13.4	15.8	17.1	17.1	17.8	17.7	16.9	17.7	18.8	17.5	16.8	14.3
2015	2	14.3	16.4	17.9	19.7	19.2	15.2	17.5	18.3	18.7	19.2	18	17.5	18.5	19.3	20.9	20.7	21.6	22.7	21.1	21.8	23	24.2	25.2	24.3	24.5	26.6	25.4	25.7
2015	3	25.9	22.4	23.1	23.2	20.9	20.1	21.4	22.4	23.1	24	22.2	22.1	23.7	26.2	25.4	23.7	26.1	25.6	24	23.9	24.9	26	27.7	28	28.7	29.2	27.5	27.6	28.5	26.9	24.7
2015	4	27.4	28.5	28	26.7	25.7	26.1	24.6	26.5	28.5	28.3	29.3	27.9	25.3	26.8	28.1	28.3	26.3	26.9	26.6	28.8	29.4	28.4	28.1	25.9	24.6	25.7	24.9	26.6	27.5	28.9
2015	5	28.5	29.3	29.1	29.9	31.5	31.3	29.8	27.3	29.7	28.8	28.2	27.4	30.2	30.9	30.6	28.5	28.3	30.3	30.6	31.3	31.6	33.4	32.9	30.1	31.1	29.5	31	31.9	31.8	27.4	31.5
2015	6	31	29.4	31.6	32.3	32.4	32.4	32.7	32.9	31.9	30.8	27.6	29.8	28.4	29.4	28.3	29.3	28.9	31.2	31	31.2	29.6	27.5	28.1	27.7	28.2	26.3	26.5	27.4	28.5	30
2015	7	29.4	28.5	28.8	30.5	30	30.1	29.9	28.4	26.9	27	29.7	29.6	30.2	31.2	28.3	28	28.6	28.9	28	28.1	28.4	29.3	29.1	28.7	28.6	29.8	28.2	30.4	29.8	29	26.2
2015	8	25.8	27.5	28.5	30.3	30.3	30.2	30	29.4	31.4	30	30.4	30.5	30.9	29.7	29.8	30.4	29.3	28.9	28.6	27.6	27.2	27.9	30.5	30	30	30.6	30.5	29.5	29.8	30.1	27.7
2015	9	28.5	28.1	28.7	27.6	29.5	30.7	31.1	30.9	31	29.3	28.7	30.5	30.5	29.9	28.7	29.3	30.8	31.9	30.6	26.9	28.3	27	27.2	28.8	28.7	28.7	28.3	28.4	29	29.7
2015	10	30.2	30	29.8	29.5	29.4	29.5	29.1	28.1	28.7	28.5	27.9	27.1	26.7	25.8	25	25.5	26.6	26.8	27.1	27.3	27.5	27	26.1	24.9	25.5	24.8	24.5	24.3	24.8	24.7	25
2015	11	24.8	24.5	25.1	25.7	25.8	25	24	23.2	22.9	23	23	23.1	23.2	22.8	23.4	23.3	23.6	23.4	23.5	23	22.2	21.7	21.9	21.5	21.3	21.1	21.1	21.4	21.8	22.2
2015	12	22.5	22.6	22.2	21.1	22.4	21.2	20.8	20.9	20.6	19	18.7	20.4	20.1	18.5	16.4	14.9	16.7	17.1	15.4	15.1	15.4	16.1	16.3	17.4	14.9	16.2	16.1	15.3	15.3	16.1	17.3
2016	1	17.7	17.9	16.9	16.4	15.9	16.5	17	19.2	18.8	17	15.8	16.1	16.4	17.2	17.7	17.4	16.9	16.8	16.5	16.2	15.8	13.5	13.8	12.4	13	13.9	15.6	17	17	16.9	19
2016	2	19.4	20.2	18.6	16.9	17	16.9	18.1	20.3	20.9	20.3	21	20.6	20.1	22.4	23.3	22.6	23.6	23.8	24.7	24.9	25.4	22.5	21.7	23.3	24.4	24	24	24.6	24.3
2016	3	24.4	26.1	25.1	25.1	26.6	24.6	25	25.8	27.3	27	26.4	27.6	23.9	23	25.4	24.8	24.3	26.2	27.6	27.7	27.4	26	24.9	25.7	26.9	28.8	29.1	26.9	27.8	26.2	25.1
2016	4	23.5	25.3	25.7	27.4	27.4	29.8	30.6	31	31.4	31.1	30.7	30.5	29.6	31.1	31.1	31.1	29.7	30.3	32.5	32	32.3	32.3	32.8	31.4	31.7	32.4	32.7	32.3	33.1	32.5
2016	5	29.4	27.1	29	27.9	29.3	30.5	27	28.6	30.1	30.5	28.8	26.9	25.8	28.5	30.5	30.7	30.5	29.4	27.6	28.3	26.8	29.9	30.8	28.3	26.2	27.7	27	28.4	27.6	28.8	28.5
2016	6	28.2	30.8	31.4	31	31	30.8	29.9	30.5	30.8	31.7	30.2	27.7	27.1	29.5	29.9	26.5	29.5	30.1	29.3	30.3	30.2	29.2	29.6	30.6	31.2	31.7	30.9	30.7	30.8	30.7
2016	7	28.9	29.5	27.7	28.3	28	29.3	29.2	30	29.5	29.7	30.2	29.7	30.1	30.6	30.3	27.7	27.7	27	28	29.2	29.1	28.6	27.4	27.9	27.7	28.4	29.2	29.3	28.9	29	30.7
2016	8	30.8	29.1	30	30.7	30.1	28.6	27.7	30.1	29.6	26.7	27.3	29.8	31.1	30.2	30.2	29.8	28.6	29	30.6	31	28.2	26.9	29.7	30.6	30.4	28.4	31.4	31.1	30.8	30.8	30.3
2016	9	29.8	29.2	29.3	28.8	29.8	28.6	29.3	30.4	30.2	30.9	30	27.9	28	29.8	30.3	30	28.9	29.7	28.8	29.1	27.1	29.4	28.9	28.9	27.4	27.2	28.6	29.3	29	29.8
2016	10	30.1	30.6	30.5	29.8	29.4	29.4	29.5	28.5	27.5	27.2	27	27.9	27.3	26	25.9	26.8	27.8	27.7	27.7	27.3	26.1	26	25.9	26.2	26.5	27.2	25.1	26	26.2	25.8	27.2
2016	11	27	27.2	27.1	25.7	23.6	24.2	23.5	22.5	23.2	23.6	23.3	23.5	23.8	22.4	22.1	21	20.8	20.9	20.8	21.1	21.6	21	20.6	21	20.9	20.8	21.2	21.3	21.7	21.9
2016	12	21.9	21.6	21.9	21.1	20.2	18.3	20.9	19.1	17	17.5	17.4	15.8	15.3	15.9	17.6	18.7	18.9	18.2	18.9	17.7	17.2	19.1	19.9	19.8	19.8	19.8	19.3	17.7	16.2	18.8	17.2
2017	1	18.2	18.8	19	18.2	16.9	16.1	15	17	17.7	14.9	17.1	16.2	14.2	13.9	15.3	15.1	15.6	16.2	16.8	17.1	17.2	17.2	17.4	18.6	19.7	20.6	20.6	19.2	17.6	17.4	17.1
2017	2	16.9	15.9	17.3	19.3	20.1	20.3	20	18.5	18.7	20.1	19.3	20.8	21.1	21.2	20	19.8	20.5	21.4	22.4	23.5	25.4	25.7	21.4	19.9	19.4	19.8	21.2	21.2
2017	3	21.8	24.9	25.5	23.3	24.8	22.8	22.9	22.2	22.6	23.7	21.8	21.9	21.2	20.6	20.8	21.3	23.9	24.1	22.6	21.7	22.3	25.2	26.4	27.1	26.1	26.3	28	28.3	27.9	29.8	29.5
2017	4	29.8	30.5	29.1	25.1	25.7	28.4	30.7	30.4	30.1	28.5	27	28.8	29.6	29.5	26.7	25.9	28	30.4	25.6	26.3	27.6	24.5	25.4	26	30.9	31.6	30.7	31.2	28.4	27
2017	5	25.9	27.1	30.4	29.5	28.5	29.8	29.6	31.1	25.1	28.2	29	29.9	28.9	29	27.6	28.3	27.6	29.7	30	31.9	31.9	32.4	30.8	31.5	30.5	27.8	30.4	29	30.2	28	30.1
2017	6	29.7	28.1	31	32.1	27.2	30.2	31.9	31.6	30.6	31.3	29.6	28.3	31.1	29.7	30.8	27.8	30.9	31.5	27.7	27.9	28.5	30.2	29.5	30.5	30	29.9	30.6	30.1	30.4	30.5
2017	7	29.9	29.1	28	28.1	28.2	28.2	29.7	29.6	29.2	29	27.6	26.4	29.4	29.7	30.5	31.1	31	31.5	29	27.3	27.1	28.3	28.4	26.4	26.1	26.5	29	29.8	28.7	27.9	30.3
2017	8	29.6	30	29.1	29.9	31.1	30.4	30.1	31.2	30.9	29.3	27.9	27.3	27.5	28.8	30.2	29.1	30.1	29.5	29.1	30.5	31	29	29.7	30.3	30.9	30.8	28.1	29	28.9	29.9	29.8
2017	9	28.6	28	29.9	30.6	31.1	29	30.6	29.4	29.5	29.1	27.8	29.3	29.3	28	29.2	30.9	29.3	28.8	27.9	27.5	28.5	29.1	30.6	29.3	30	30.6	29.1	29	26.9	26.7
2017	10	28.8	26.5	29	30	29.9	28.5	28.4	27.9	26.8	26.2	29.1	29.7	29.8	29.3	29.1	28.4	28.6	29.6	28.4	24.7	22.6	25.4	26.7	27.3	26.1	25.3	25	24.5	24	23.7	22.7
2017	11	23	23.6	24	25.1	25.3	24.6	23.8	24.3	23.8	23.3	23.3	22.9	22.6	23.3	22.4	22.8	24.5	25.5	24.5	23.1	20.8	18.6	19	18.8	18.6	19.8	19.1	18.8	19.1	19.4
2017	12	20.5	20	19.5	19.5	19.6	19.6	20.3	21.3	21.1	22.1	22.9	21.8	21	20.8	18.3	18.1	18.3	17.8	17.1	17.1	17.4	19.1	18.4	18.8	19	18.4	16.7	17.7	17.2	18.7	19
2018	1	17.6	16	14.9	12.2	13.5	12.5	10.2	10.6	13.2	12.7	12	12.5	12.8	12.2	13.9	14.2	14	15.3	14.2	14.9	13.3	15.2	15.8	18	17.1	16	14.7	15.3	15.2	15.6	16.5
2018	2	17.1	17.1	18	19.7	20.2	18.4	20.3	20	19.1	18.7	18.1	20.2	20.6	20.7	19.6	19.4	19.7	20.3	22.3	22.3	21.8	21.1	23.3	24.8	25.4	23.8	23.6	23.3
2018	3	23.9	24.7	25.3	25.6	26	24.9	22.6	22.8	23.4	23.6	23.8	24.4	25.4	24.6	27.4	27.1	25.6	26.6	25	24.8	26.1	28	28.5	27.6	28	27.5	27.5	27.8	28.9	24.6	24.8
2018	4	26.2	26	27.2	27.7	25	25.5	26.3	27.3	26.8	27.5	27.1	26.1	27.6	29.3	28.6	30.2	26.7	27	28.1	30.5	29.3	28.5	29.5	30.4	28.2	26.1	28.2	28.2	24.9	22.8
2018	5	26.5	23.3	26.6	25.5	26.6	29.7	30.1	30.2	29.1	27.7	25.9	28.2	26.2	26.9	26.9	24.4	27.9	28.3	28.3	28.5	28.9	28.8	29.1	29.9	28.9	30.8	31.3	30	28.9	30.8	28.6
2018	6	25.3	29.6	28	30.7	29.8	31.7	32.1	29.3	31.4	30.2	30.7	29.4	31.2	31.8	32.8	31.2	31.3	33	29.4	29	31.4	31.7	31.3	30	28.2	29.8	28.7	29.1	30	30.9
2018	7	28.4	28.8	28.2	28.1	29.7	30.9	31.5	30.1	29.7	29.1	30.7	30.4	30.3	31.5	31.1	30	29.2	30.5	32.5	32.2	29.7	27.3	27.4	27.3	28.3	28.8	27.7	28	28.9	28.5	27.7
2018	8	27.7	28	29.3	29.3	29.5	29.6	29.8	29.7	30.2	31.4	31.3	30.5	30.5	30.7	30.8	30.3	31	32	30.7	29.9	29.4	30.2	30.4	29.4	28.3	29.7	29.6	29.7	30.4	30.1	29.7
2018	9	29.5	26.7	28.5	29.2	29.9	28.9	29.3	30.3	29.9	28.6	28.4	30.1	28.9	29.4	28.8	29.8	30.4	30.3	30.9	28.2	27.1	28.7	29.4	29.8	29.8	29.4	30.4	29.9	29.9	29.9
2018	10	28.5	28.9	29.2	28.3	27.3	27.5	27.8	27.6	27.6	26.8	23.8	23.9	23.2	25.7	25.4	25	25	26.1	26.8	27.3	26	26.2	25.9	24.5	23	23.5	24.3	23.6	24	25.2	25.6
2018	11	25.5	25.2	25.1	25.3	25.5	24.4	22.6	21.8	21.3	21.8	22.2	22	21.6	22	22.6	22.6	20.9	19.8	20	20.2	19.8	20.3	20	19.9	20.7	20.5	21.1	21.1	21.3	21
2018	12	19.9	19.2	18.5	19.1	19.1	18.1	17.1	17.9	17.7	17.9	18.7	18.2	18.4	18.6	19.2	20.3	19	15.6	15.7	16	16	16.3	17.6	17.1	15.3	13.9	14.2	12.6	13.6	15.5	16.2
2019	1	16.5	15.5	14.6	13.7	15.5	15.4	16.2	17.1	15.8	14.5	16.9	17	17	15.6	14.3	15.1	16.5	16.5	16	16.3	16.4	17.4	17.7	18.4	19.2	20.4	20.1	18.6	16.1	15.9	16.7
2019	2	17.5	17.4	17.1	16.6	16.3	16.6	19.1	19.7	18.6	16.6	17	18.2	19.2	20.2	20.9	21.2	18.7	17.8	20.3	20.2	21.6	22.6	23.6	20.7	22	22.5	19.5	18.5
2019	3	17.7	17.8	19.8	20.7	22.4	21.5	20.5	20.2	21.2	24	24.1	24.8	25.2	26	26.9	25.8	25.7	25.1	25	24.5	25.8	27.3	25.3	24.1	26.1	24.4	24.8	27.2	27.7	26.6	26.4
2019	4	25.6	25.8	25	27	27.2	25.4	25.6	26.3	22.7	24.3	27.3	28.2	26.4	27.7	29.9	29.3	27.6	26.9	28.4	28.3	27.5	27.5	28.9	29.9	31	30.2	29.7	32.9	32.8	31.8
2019	5	31.5	31	26.4	24.1	29.5	30.7	31.4	32	32.8	33	32.5	32.3	28.8	28.7	29.2	29.9	29.4	32.7	32	29.6	31.5	30	28.9	29.6	27.4	30.9	32.5	30.6	30.9	29.9	28.8
2019	6	30.6	24.5	27.6	29.3	28	29.2	30.1	30.2	31.2	31.8	31	31.4	31.6	32.8	31.3	33.1	30.8	30.6	32.7	31.3	30	29.3	31.3	32.1	32.6	29.6	29.1	31	30.7	30.9
2019	7	30.9	29.2	29.8	30.1	30.7	28.5	29.1	28.3	28.4	28.5	27.7	29	27.7	30.1	29	29.7	31.2	31.7	31.7	31.6	31.9	31.4	29.6	27.8	29.3	28.3	28.3	28.7	28.2	29.9	29.9
2019	8	30.1	30.7	30.5	30.5	32	30.7	29.4	27.7	30.7	30.8	30.9	30.4	28.4	26.8	29.1	29.3	28.4	29.2	30	30.1	30.8	30.1	29.3	29.5	29.8	30.4	30.4	30.8	31	31.6	29.8
2019	9	31.4	30.5	30.4	29.4	30	29.6	28.8	29.2	30.2	30.2	29.6	28.3	28.1	29.3	30.5	30.2	30	29.9	30.1	30.2	29.3	26.8	27.4	27	25.5	26.2	26.7	25.4	25.2	25.6
2019	10	26.6	27.7	26.3	27.4	28.3	28.6	27.6	26.6	26.5	26.5	27.2	27.6	26.6	26.2	27.5	28.1	28.1	27.9	28.2	27.8	26.7	26.6	26.5	21.4	21	22.5	23.9	23.8	24.9	24.9	24.7
2019	11	25.2	25.4	25.6	25.5	24.8	22.6	22.9	24.7	24	24.5	24.3	23.2	23.3	24.9	24.2	23.5	22.2	22.2	21.1	20.3	21.5	21	20.8	21.5	22.3	21.9	22	22.4	21.7	21
2019	12	20.3	18.9	18.6	19.6	20.3	20.9	20.9	20.5	19.4	18.4	18.7	18.5	19.3	18.3	19.9	19.8	18	15.4	14.7	15	13	14.5	15.3	14.4	14.7	14.7	13.2	14.4	15	14	16.8
2020	1	18.5	19.8	18.2	17.2	16.2	13.7	13.5	16.8	16.6	16.6	15.6	15.6	15.7	16	16.9	17.6	18.9	19.9	17.2	15.5	15.2	15.7	16.4	15	14.9	15.2	14.9	16.9	17.7	18.8	16.6
2020	2	16.2	15	14.7	16.6	16.5	16.9	17.1	17.3	18.3	16.5	17.3	16.9	17	18.8	20.3	20.1	20.1	20.1	20.3	21.4	20.8	22.4	22.6	21.9	20.2	20.1	20.2	20.4	21.9
2020	3	22.3	22.6	24.4	21.2	22.3	23.4	22.4	22.9	21.7	22.3	23.1	24.6	26.4	21.9	21.3	23.9	24.4	23.5	24.4	24.8	25.1	23.3	24.2	24.8	25.8	26.8	27.4	28.2	25.9	25.6	25.8
2020	4	27.4	29.1	27.7	27.2	27.2	27.7	29.1	30.7	29	30.3	27.1	25.9	29.2	30.6	24.5	27.7	27.5	28.9	29	28.1	24.7	26.2	27	26	25.8	24	26.9	23.7	26	26.8
2020	5	25.6	23.9	27.2	29.3	26.8	25.8	25.2	26.6	29.3	29.4	29.1	30.7	30.1	30	29.3	31.6	31.8	30.6	29.5	24.9	25.2	27.3	30.7	30.6	30.3	29.3	24.2	26.6	29.4	28.1	28.9
2020	6	29.3	29.9	30.1	29.6	27.6	30.7	29.8	31	30.6	30.9	30.1	29.1	27.9	29.2	30	28.9	27.5	28.4	29	30.3	28.3	29.6	30.8	31.5	29	28.5	29.3	26.8	29.7	31.1
2020	7	31.2	30.6	30.7	30.3	29.3	29.3	30.1	29.5	28.4	29.2	28	27.5	29.6	29.4	29.8	30.2	29.7	30.8	28.2	28.2	28	28.2	28.8	27.5	30.2	31.7	29.5	28.7	28.9	30.4	30
2020	8	31.3	31.2	31.7	29.1	30.5	29.5	31	31.5	31.1	30.8	30.1	30.5	30.7	30.8	29.4	29.6	29.2	29	29.7	27.9	28.4	28.4	28.7	29.3	31	29	28.8	29.4	30	30.8	30.9
2020	9	27.5	28.9	30.2	30.6	30.9	29.1	28.3	29.6	30.4	28.9	30.3	31.1	29.7	29.4	29.9	30.2	28.3	27.9	30.6	30.2	28.7	28.5	29	28.1	29.2	29.2	30	30.2	30	29
2020	10	27.4	27.7	29.2	30.2	29.8	29.1	27.4	29.4	29.9	29.6	29.4	29.5	30	30.2	29.7	29.7	29.5	29	28.9	28.5	28.8	26.4	24.7	25.2	26.9	26.5	25.6	26.5	27.4	27.7	27.1
2020	11	27.5	27.1	24.7	22.9	22.1	21.6	22.6	23.3	23.3	23.9	24.5	23.9	23.9	22.9	23.4	23.9	22.2	22.6	23.2	23.9	22.2	18.8	18.3	19.9	20.5	21.3	21	20.8	20.9	20.9
2020	12	20.7	20.2	19.8	19.6	19.1	19.8	20.9	20.1	19	17.6	17.6	19	19.4	19.1	19	19.4	18.1	15.6	14.2	16.1	16.6	17.3	18.3	17.3	16.7	15.3	14.9	14.7	15.1	16.5	17.1
2021	1	17.3	16.6	17.7	17.8	18.5	20	20.2	19.3	20	19.7	20.1	17.1	14.2	15.2	15.1	14	14.5	16.5	18	17.4	15.6	13.8	14.8	15.8	15.4	15.2	14.7	15.1	16.7	14.9	11.9
2021	2	13.8	14.3	16.3	17.4	18.2	18.7	18.7	17.7	17.2	18.6	18.7	18.8	19.8	19.8	19.8	20	20.5	21.3	22.5	20.6	21.2	21.6	21.8	22.3	23.6	24.3	24.9	25.8
2021	3	24.7	24.4	22.8	22.4	24.5	24.3	24.6	25.5	26.8	25.8	26.3	27.2	22.9	23.4	25.3	25.3	25.3	26.3	26.8	27.2	28.2	27.7	27.9	28.8	27.3	28	26.8	27.5	28.5	28.2	27.9
2021	4	28.7	29	29.4	27.4	25.5	27.5	29.2	29.4	27.4	29.7	29.1	28.4	30.6	30.9	29.7	29	27.8	28.8	30	31.1	29.5	27.7	28.2	29.6	31.4	31.4	31.5	31.2	29.9	29.2
2021	5	28	28.6	28.5	26.5	26.7	28.2	27.9	26.4	26.2	28.5	23.9	26	27.6	28.9	27.6	30.1	29.5	31.3	31.4	28.7	28.8	31.4	32.8	29.9	27.4	28	28.2	29.3	30.7	29.5	29.5
2021	6	29.1	29.8	30.2	29.3	30.5	28.7	28.9	30.5	29.9	29.6	29.3	28.6	28.8	29.1	28.4	27.1	27	26.6	25.8	26.7	29.4	29.1	30.3	30.4	29.7	30.3	30.1	30.9	28.1	28.6
2021	7	25.9	26.7	29.5	29.3	30.5	30.4	28.3	28.8	30.4	30.5	30.4	30.3	30.3	30.2	30.5	31.5	30.2	30.1	28.8	27	29.6	31	29.5	29.3	30.7	31.1	29.9	30.1	28.4	28.5	29.4
2021	8	29.2	28.2	29.5	28.8	31	28.2	29.3	29.4	30.2	30.4	29.4	28.7	28.3	30.2	30	28.8	28.8	29.3	29.6	29.1	28.5	30.7	28.8	29.3	29.4	27.4	29.2	30.2	29.6	28.9	29.5
2021	9	29.4	29.6	29.6	31	30	30.3	27.9	29.1	29.8	29.9	30	30.8	29	27.2	28.9	29.1	28.8	28.6	29.5	28.5	27.4	27.4	29.1	30.4	30.4	29.9	28.7	27.6	27.4	28.3
2021	10	29.8	29.8	28.5	28.4	29.3	29.1	29.8	30	30.1	29.5	28.9	29.3	30.4	27.7	30.6	29.3	29	26.5	27	26.3	26	26.5	26.4	25.9	25.7	26.2	26.4	26.2	26.3	24.9	23.7
2021	11	23.7	23.6	23.3	22.7	23	21.9	22.9	23.4	23.7	23.6	23.9	24.1	22.2	22	23.4	22.4	23.5	22.2	21.7	21.7	22.4	22.6	21.7	21.1	19	19.6	20.5	21.5	21.4	21.2
2021	12	21.8	21.4	21.6	21.8	22.4	21.6	22.1	21.7	21.3	20.8	20	18.2	18.5	18	18.3	17.8	17.5	18.2	16.3	15.8	18.6	18.5	17.4	17.3	17.8	17.4	17.8	18	19.4	18.2	17.9
2022	1	17.1	16.1	15.2	15	14.7	16.7	17.7	19.2	18.7	19.8	20.5	19.7	17.5	17.1	17.2	16.2	16.9	16	15	15	16.5	17.3	17.4	18.4	18.5	17.9	16.1	13.3	14.3	15	16
2022	2	16.6	17.9	19.8	15.6	15.4	14.6	15.2	16.6	18.8	17.6	17.8	16.7	17.1	18	18	17.9	18.7	18.2	18.7	20	19	20.3	20.7	22.2	20.8	22	20.2	21.6
2022	3	21.5	22.1	21.8	23	23.1	22.8	24.4	23.9	23.6	23.6	24.1	24.6	24.9	25.7	26	27.9	27.3	27.8	28.6	28.5	28.4	28.9	29.1	30.1	30.1	30.9	29.8	30	28.8	29.1	30
2022	4	30.9	28.9	30.2	30.8	30.2	30.2	29.5	30.2	29.4	30.6	30	30.4	31.1	30.7	32.7	31.4	31	31	31	24.8	27.2	27.6	30.8	31.5	32.3	32.7	32.5	31.6	30.6	28.6
2022	5	29.4	28.8	23.2	27.5	28	27.7	28.8	29.7	28.7	27.5	28.1	30.6	27.8	30.5	30.9	30.4	29.8	31.2	29.5	28.7	27.1	28.6	29.3	29.8	28.3	28.8	29.7	28.1	29	30.7	29.7
2022	6	30.7	29.7	31.1	30.6	31.7	30.3	30.7	31.7	27	30.2	31	31.9	30.4	30.7	29.9	30.7	26.3	28.7	29.5	29.1	28.4	28.6	30.4	29.9	29.5	30.1	30.8	30	29.7	29.8
2022	7	30.7	30.7	29.9	31.4	31.4	30.5	31.6	31.4	31.6	31.7	31.1	31.8	32.5	32.7	31.3	31.6	30.7	31.8	30.5	30.9	31	30	30.6	28.3	28	29	29.8	28.8	28.7	29.5	28.2
2022	8	26.4	29.8	28.3	29.3	31.5	29.3	31.1	30.8	29.9	29.1	28.4	30.7	30.4	28	27.8	30.4	31.5	30.9	29.9	27.4	30.3	31.1	28.1	29.6	30.2	30.6	31.2	30.2	29.6	30.7	28.3
2022	9	29.3	27.8	29.1	29.6	29.5	28.1	30.2	29.9	30.7	29.9	28.5	27.3	26.5	27	27.3	28.4	29.5	29.5	30.2	29.5	29.9	29.9	29.4	29.3	29.4	29.2	28.9	29.5	28.6	29.4
2022	10	30.5	28.4	27.4	27.9	29.7	27.7	29.2	30	29.7	30	27.4	26.9	28.5	28	27.5	27	27.2	27	26.9	26.4	27	27.2	27.6	24	25	25.8	24.5	24.5	25	24.8	24.5
2022	11	25.6	24.7	24.1	24.5	24.6	24.6	24.3	23.5	24.4	24	23.6	22.2	20.9	22	22	20.8	21.4	22.2	21.9	21.6	21.2	20.4	19.9	21	22.4	21	20.9	20.8	21	22
2022	12	21.9	20.7	20.5	20	21.5	21	20.2	20.5	19.9	20.4	19.6	19.2	19.6	18.5	17.1	16.5	17.4	19.8	20.4	19.7	19.2	18.4	16.9	17.9	19.4	19.8	18.6	16.8	15.5	16.5	16.7
2023	1	15.7	17.2	13.8	13.8	14.1	13.3	13.8	14.8	16.5	16.6	12.7	14.2	16.8	18.8	18	15.1	14.3	14.2	14.7	15.2	16	17.9	18.7	19.5	19.6	20.2	20.8	19.8	19.1	20.4	21.9
2023	2	20.2	16.8	18.4	18.2	17.6	19.1	19.8	21.4	19.8	19.2	20.6	22.7	18.5	17.6	18.5	19.9	20.6	21.6	22.8	23.8	23.9	25.3	24.1	23.5	22.6	22.9	23	23.4
2023	3	23.8	24.3	24.6	24.4	24.8	24.3	24.6	24.5	24.2	25	23.2	25.2	26.2	26.5	26.3	25.4	23.2	26	22.2	21.7	23.3	24.7	25.5	26.5	27.1	28.4	27.9	28	27.8	27.7	22.7
2023	4	24.2	23.4	26.1	28.4	27.8	27.8	27.8	28.5	28.5	28.7	28.7	28.9	30.2	30.9	30.1	30.8	33	33.6	33.2	33.7	30.9	29.5	27.4	25.9	27.1	27.4	26.4	28.5	27.8	26.2
2023	5	24.9	27.7	28.6	27.1	28.2	29.6	30.3	31	31.4	31.4	31.3	29.8	31	29.6	29.8	27.8	27.8	27.3	28.7	31	30.1	29.1	25.6	28.1	27.8	28.2	26.8	29	31	32.1	32.2
2023	6	33.1	33.2	33.5	33.4	31.8	33.3	33.9	32.2	29.1	30.7	32.1	30.6	32.6	33.1	33.7	34.3	30.6	29.6	30.6	30.8	27.4	29.8	30.3	30	30.3	28.8	28.3	27.5	28.5	27.4
2023	7	27.6	28.9	27.4	31.1	31.2	29.9	30.5	30.1	31.4	31.1	30.8	29.8	30.7	30.7	30	29.3	30.3	31.9	31.5	32.1	31.1	31.3	31.7	32.2	31.7	30.3	31.3	31	31.3	32.1	30.7
2023	8	32.2	29.8	30.3	31	29.9	28.5	28.5	27.5	29	29.2	29.6	28	27.4	29.7	30	29.8	30.8	30.5	30.5	31.3	30.8	29.9	28.5	28.9	27	27.8	30.4	30.7	30.7	31.2	31.7
2023	9	31.4	31.6	30.6	30.2	31	30.7	29.1	28.8	29.5	30.9	30.4	28.9	29.8	29.7	29.8	31	31.3	28.9	27.7	27.8	27.4	27.4	28.8	27.7	27.7	29.2	30.4	31	30.3	27.7
2023	10	28.9	28.4	28.2	27.2	25.9	26.6	27.7	29.2	29.1	29.5	29	28.9	27.9	27.8	27	27	27.3	26.9	26	26	26.3	26.3	26.6	26.1	26.6	26.6	25.5	25.7	24.5	25.3	26.1
2023	11	26.3	26	25.8	25.9	25.3	23.9	23.6	23.1	23.2	23.1	23.2	23.2	23.8	24	23.6	24.1	24.2	22.7	23.3	23.7	22.9	21.2	21.6	22.5	22.5	21.9	22.8	23	22.9	22.7
2023	12	23	22.6	22.2	23.4	23.3	22.1	19.7	21.2	20.1	18.7	18.6	18.5	17.6	16.6	17.9	17.6	17.4	18	18.2	18.7	18.9	19.7	18.7	18.3	19.6	20.2	20.4	20.5	20.4	18.8	17.1
2024	1	16.1	14.5	16.1	16.9	16.5	17.6	18.4	16.7	15.6	17.8	15.6	13.1	13	13.4	14.1	14.4	12.8	15.8	16	14	13.8	14	14.4	16.1	15.2	13.3	14.4	14.9	16.1	18.3	18.6
2024	2	19.2	19	17.9	18.2	19.1	19.5	18.1	16.5	15.9	17.8	18.5	19.1	19.8	21.3	21	20.6	20.4	20.5	21.1	23.6	22.9	21.8	22.1	21.8	18.2	20.2	21.2	21.3	21.4
2024	3	21.3	22.1	23.2	23.4	22.6	20	20.5	21.2	21.4	21.3	22.1	23.6	25.2	26.6	26.3	26.8	26.2	26.6	26.4	20.2	21.9	22.6	24.9	25.8	25.4	25.9	26	26.5	27.6	29	29.7
2024	4	29.5	28.7	28.9	31	31.7	31.7	30.4	26.7	27.7	27.6	26	28.8	29.6	30.3	31.4	31.5	31.8	30.4	31.7	32.5	32.3	31.2	31.6	32	31.7	32.4	32.2	33.5	32.8	33.8
2024	5	32.7	30.8	29.9	31.9	31.6	26.9	27.9	26.4	26.2	28.4	28.8	28.9	30.4	31.4	31.6	30.9	31.9	30.7	31.1	28.6	29.6	28.7	31.4	32	33	30.6	25.9	30.6	32.1	31.5	28.3
2024	6	30.5	31.7	31.6	30.2	31.4	30.6	29.8	32.6	32.1	31.3	32.6	32.5	31.9	30.4	32.1	31.6	32.5	32.1	30.6	28.9	30.4	29.4	32.4	32.6	32.5	32.9	31.5	29.9	29.2	29
2024	7	****	****	****	****	****	****	****	****	****	****	****	****	****	****	****	****	****	****	****	****	****	****	****	****	****	****	****	****	****	****	****
2024	8	****	****	****	****	****	****	****	****	****	****	****	****	****	****	****	****	****	****	****	****	****	****	****	****	****	****	****	****	****	****	****
2024	9	****	****	****	****	****	****	****	****	****	****	****	****	****	****	****	****	****	****	****	****	****	****	****	****	****	****	****	****	****	****
2024	10	****	****	****	****	****	****	****	****	****	****	****	****	****	****	****	****	****	****	****	****	****	****	****	****	****	****	****	****	****	****	****
2024	11	****	****	****	****	****	****	****	****	****	****	****	****	****	****	****	****	****	****	****	****	****	****	****	****	****	****	****	****	****	****
2024	12	****	****	****	****	****	****	****	****	****	****	****	****	****	****	****	****	****	****	****	****	****	****	****	****	****	****	****	****	****	****	****

## Sheet: Thum
Year	Month	1	2	3	4	5	6	7	8	9	10	11	12	13	14	15	16	17	18	19	20	21	22	23	24	25	26	27	28	29	30	31
1985	1	80	77	80	84	81	87	83	80	76	76	76	75	76	73	78	77	76	78	76	81	75	75	70	70	69	68	65	76	75	84	74
1985	2	79	71	63	65	66	55	64	64	61	59	64	63	66	80	91	77	70	68	63	59	55	64	63	60	55	53	61	69
1985	3	66	64	52	64	74	69	55	59	51	37	49	44	35	35	41	41	52	69	45	44	45	50	52	72	76	79	66	67	72	58	52
1985	4	***	***	***	***	***	***	79	56	61	62	49	36	41	55	52	44	52	66	62	63	71	79	63	51	57	51	66	70	89	72
1985	5	71	79	81	84	80	84	76	69	68	74	80	83	82	78	77	77	71	67	67	79	82	80	84	80	77	80	84	84	80	79	74
1985	6	84	82	77	83	89	91	78	75	73	85	83	81	87	81	91	91	86	89	83	84	81	84	79	87	89	89	90	86	94	89
1985	7	90	89	86	94	90	93	90	90	92	89	88	88	87	84	88	86	87	89	86	88	85	86	87	95	91	89	89	94	96	83	81
1985	8	83	92	88	91	81	86	87	86	89	81	81	84	86	83	85	83	81	86	87	88	91	88	87	87	93	92	85	86	88	87	83
1985	9	88	91	90	97	90	89	87	90	84	86	84	82	83	86	91	92	86	82	80	91	91	84	85	89	86	82	82	82	87	89
1985	10	86	86	84	83	83	78	80	82	81	77	84	81	82	82	88	92	78	75	81	81	78	86	80	78	74	81	85	88	79	80	80
1985	11	80	81	82	82	85	84	74	78	78	71	77	83	83	81	77	73	74	72	70	67	72	71	71	75	77	80	69	74	67	72
1985	12	74	73	76	72	74	72	71	78	77	76	76	78	77	79	81	81	84	80	76	68	75	77	77	73	77	76	77	85	78	79	78
1986	1	78	74	85	82	77	79	77	78	77	77	71	69	71	72	82	86	81	75	77	70	68	69	69	70	71	72	71	75	68	74	68
1986	2	70	67	67	73	68	72	74	70	68	66	70	71	74	83	76	66	63	64	66	67	65	66	54	59	56	56	60	58
1986	3	63	64	64	65	54	59	67	62	57	59	59	56	52	51	42	44	39	42	47	43	39	37	47	44	53	44	51	47	41	48	51
1986	4	62	62	74	75	71	65	63	70	77	81	77	72	71	65	52	50	50	53	70	80	80	61	59	87	77	65	79	78	71	77
1986	5	76	81	78	82	73	78	73	67	66	61	64	73	73	71	87	89	90	84	94	78	81	75	60	58	68	62	69	68	64	65	63
1986	6	66	78	64	63	65	67	74	74	85	77	80	80	79	82	83	90	88	88	72	82	87	89	83	81	87	92	95	85	93	96
1986	7	95	87	88	86	94	89	94	88	87	89	85	83	83	88	81	82	81	90	85	84	82	95	89	88	89	92	90	87	86	87	84
1986	8	84	91	92	86	83	93	83	83	85	79	81	82	84	87	83	84	81	86	83	85	83	94	89	82	85	81	81	80	79	78	82
1986	9	80	76	75	86	82	84	82	90	94	92	86	88	86	86	83	88	84	81	77	81	82	89	85	86	93	98	93	99	96	95
1986	10	91	85	91	86	91	94	94	91	88	81	83	83	87	86	79	86	87	83	81	82	78	79	81	81	79	77	75	79	78	78	78
1986	11	78	77	80	78	86	83	84	81	95	89	89	86	84	79	78	80	77	81	81	78	80	83	81	77	80	79	79	78	78	74
1986	12	70	74	70	74	78	79	79	77	79	77	79	80	88	89	87	79	84	79	82	80	79	79	82	80	77	77	78	84	76	83	73
1987	1	69	75	75	70	73	72	81	82	79	75	71	76	80	75	75	78	78	78	77	83	83	84	77	76	71	73	73	74	73	71	72	75
1987	2	70	69	68	85	80	70	73	72	72	70	70	68	69	70	67	70	70	67	68	63	61	63	58	62	60	56	79	71				68
1987	3	62	60	62	68	65	59	61	66	71	65	70	79	75	73	68	68	67	50	48	47	59	57	53	58	58	50	44	47	61	72	58	61
1987	4	57	52	45	39	45	40	43	58	64	80	68	48	46	53	42	50	52	50	51	54	56	65	80	84	91	78	83	73	66	91		60
1987	5	84	84	87	77	73	76	76	68	65	66	67	56	55	55	54	53	49	49	47	56	71	62	71	69	60	66	65	73	76	77	74	66
1987	6	77	76	72	77	80	84	84	83	86	88	89	75	69	77	***	***	***	***	***	***	95	91	84	82	83	81	82	78	80	78		***
1987	7	87	95	85	83	91	93	94	89	92	89	89	92	91	87	92	89	91	86	87	88	85	88	91	97	89	95	87	94	89	95	98	90
1987	8	92	93	86	86	88	85	84	79	85	88	94	90	89	86	89	87	85	81	83	94	88	94	84	84	96	95	94	90	90	84	85	88
1987	9	89	94	87	89	87	86	90	88	82	87	93	88	86	84	85	84	82	84	89	85	87	87	91	92	95	85	83	84	83	84		87
1987	10	80	75	73	77	85	84	83	90	86	82	81	82	81	84	84	83	84	81	81	83	75	74	77	80	81	78	79	77	77	78	79	80
1987	11	77	83	75	86	81	78	78	80	76	78	77	74	80	91	92	88	79	78	78	77	79	79	77	79	75	72	71	69	75	76		78
1987	12	76	78	80	80	79	80	79	77	78	78	82	76	93	83	82	83	80	78	80	79	78	77	75	73	75	72	74	76	75	78	78	78
1988	1	79	79	77	80	78	80	81	79	82	74	77	76	75	81	79	77	72	68	77	74	72	74	73	72	75	64	64	68	69	68	69	74
1988	2	68	68	66	71	72	71	69	71	74	71	70	70	67	76	75	80	76	65	62	67	69	78	89	85	80	68	68	81	79			72
1988	3	75	71	55	63	63	58	61	77	72	66	71	75	72	71	54	57	67	72	84	73	56	52	50	53	67	61	74	56	50	49	46	63
1988	4	52	59	55	51	58	55	54	43	50	40	55	56	48	66	75	79	71	79	67	82	77	78	77	77	77	76	67	70	82	69		64
1988	5	74	66	78	80	73	71	77	82	74	71	74	72	81	75	83	81	79	77	79	80	86	82	82	83	81	81	76	76	88	90	82	78
1988	6	81	74	74	73	74	69	79	83	83	82	90	93	98	95	94	94	92	94	90	86	84	90	96	87	81	82	83	93	92	85		85
1988	7	88	88	89	95	94	92	92	93	85	89	93	90	87	87	85	81	89	89	84	87	85	86	84	86	93	95	88	85	83	83	81	87
1988	8	84	78	89	86	85	88	88	86	***	***	93	92	89	89	86	86	92	85	83	82	83	87	92	86	90	93	93	89	90	80	82	***
1988	9	80	86	83	83	90	88	89	89	87	87	80	83	84	84	79	85	83	82	76	80	83	79	79	84	79	76	86	78	82	83		82
1988	10	91	93	84	87	86	86	77	78	81	78	81	78	83	81	79	73	79	80	85	84	88	85	81	80	78	79	80	80	81	76	78	81
1988	11	79	81	80	78	83	78	75	79	76	78	79	77	69	69	74	73	75	68	76	80	73	71	62	61	64	67	77	95	98	87		76
1988	12	84	81	71	79	81	76	83	82	82	83	85	79	84	81	81	80	84	85	84	80	74	79	77	77	77	80	76	79	77	79	79	79
1989	1	80	81	78	83	81	82	83	79	81	74	77	73	70	74	76	75	71	69	70	71	65	66	74	75	72	71	73	71	71	71	76	74
1989	2	77	72	73	73	59	62	56	51	56	66	68	64	63	70	57	56	52	58	74	68	68	73	63	66	59	64	63	66				64
1989	3	58	48	46	62	60	58	54	57	59	62	72	72	65	64	60	57	56	56	57	61	63	45	37	39	37	40	45	51	70	61	54	55
1989	4	56	44	36	31	36	39	34	41	66	58	43	43	48	51	49	56	67	63	63	47	43	42	57	59	57	52	60	59	64	73		51
1989	5	75	77	67	62	53	52	45	48	39	59	59	56	81	78	81	89	93	88	77	76	82	77	77	79	86	84	91	83	82	80	78	72
1989	6	87	81	80	91	81	83	87	77	81	81	80	78	91	94	91	82	86	82	82	81	88	93	86	86	88	83	83	84	85	86		84
1989	7	94	93	94	91	92	94	91	89	84	84	93	92	91	92	86	86	87	89	87	87	85	82	82	85	83	83	85	97	89	93	96	88
1989	8	95	87	84	87	86	92	87	87	94	87	85	88	84	83	84	86	91	81	81	81	87	90	85	86	82	83	83	82	82	90	91	86
1989	9	85	82	85	89	93	83	84	85	89	93	85	93	96	92	85	84	84	86	88	97	94	85	84	86	89	95	94	91	87	87		88
1989	10	85	84	87	83	82	86	89	94	84	87	88	88	84	84	85	83	86	91	81	84	80	83	84	83	82	85	83	81	79	82	82	84
1989	11	86	83	79	79	80	81	75	73	72	79	79	79	83	81	80	77	81	84	85	82	81	81	80	77	80	79	79	80	83	78		79
1989	12	77	72	74	72	74	75	78	78	78	82	83	82	82	78	78	77	76	75	78	80	80	80	93	91	90	94	92	83	78	79	84	80
1990	1	84	85	83	82	80	75	77	80	78	77	86	84	82	83	82	80	83	80	85	84	84	86	87	81	81	80	80	76	80	65	65	80
1990	2	71	66	70	69	70	70	74	71	71	72	83	78	73	91	92	81	70	75	89	82	78	75	73	75	90	84	77	72				76
1990	3	87	75	70	67	66	83	75	63	77	80	80	82	79	76	72	71	66	68	61	63	68	78	78	89	84	68	78	83	86	74	85	75
1990	4	81	65	62	82	74	72	77	72	57	43	70	72	74	68	56	71	67	66	78	79	64	58	64	69	82	77	84	82	80	79		70
1990	5	78	81	78	91	80	79	78	72	82	82	80	87	94	88	78	79	79	85	96	89	81	78	76	79	87	85	82	83	83	82	80	82
1990	6	92	85	83	84	86	86	80	85	88	84	81	86	85	83	85	82	80	84	88	90	93	91	96	86	85	83	95	84	85	92		86
1990	7	87	90	97	95	91	88	91	95	94	91	87	88	93	89	88	88	88	87	90	88	90	83	82	84	85	84	93	93	90	92	87	89
1990	8	95	94	94	92	91	87	83	80	83	85	84	83	84	81	88	86	84	82	80	77	81	88	88	85	90	88	86	83	81	80	80	85
1990	9	82	85	83	88	87	81	82	86	86	92	83	86	89	86	82	85	87	83	93	90	85	82	85	90	92	92	88	92	90	96		86
1990	10	87	93	97	91	89	85	83	95	95	91	88	88	93	84	93	84	79	82	82	83	81	81	79	73	76	83	76	77	78	76	75	84
1990	11	80	85	84	88	88	87	88	76	77	75	82	84	77	75	74	71	70	75	77	78	78	79	78	79	74	75	73	73	77	73		78
1990	12	75	75	81	79	82	81	78	73	73	74	79	74	73	77	80	80	83	81	75	73	70	77	73	75	81	80	81	80	79	79	77	77
1991	1	77	87	81	78	78	76	76	74	76	86	83	87	83	75	71	79	76	73	74	71	74	70	73	74	74	71	73	71	70	72	73	76
1991	2	79	75	81	82	85	78	76	76	74	73	72	72	59	68	63	61	64	76	68	66	64	68	71	72	68	58	68	76				71
1991	3	83	71	67	67	69	68	58	56	66	66	63	60	73	69	64	61	71	61	55	50	49	52	65	81	66	68	68	67	69	80	81	65
1991	4	68	60	72	59	55	55	75	62	70	73	62	60	72	77	68	42	43	48	47	44	56	61	69	70	63	62	58	68	75	54		61
1991	5	72	70	74	78	78	86	75	67	66	71	73	67	68	78	77	83	82	85	85	76	87	90	83	85	87	90	86	90	83	80	79	79
1991	6	77	77	89	85	89	94	86	83	92	86	86	89	86	93	94	88	86	88	88	80	82	85	83	83	82	81	88	87	86	84		85
1991	7	93	90	92	93	94	92	95	88	83	86	85	85	83	83	82	84	89	92	92	87	92	97	92	86	83	83	82	76	87	87	88	87
1991	8	86	89	92	87	88	86	86	84	84	84	84	84	85	83	85	87	91	88	86	81	89	86	93	87	90	93	89	86	86	87	88	86
1991	9	83	92	91	95	94	90	95	90	94	89	87	88	85	93	95	96	92	88	88	87	86	85	88	93	94	92	83	86	86	82		89
1991	10	86	83	93	90	97	87	85	83	83	93	89	93	94	95	92	85	80	80	80	78	80	82	84	84	85	81	82	82	83	88	85	85
1991	11	78	79	82	76	79	80	81	81	80	81	75	79	82	74	79	82	80	77	79	77	72	75	80	78	82	76	78	82	77	74		78
1991	12	71	73	77	78	76	79	80	80	79	77	79	76	76	86	81	80	80	82	80	78	77	83	86	90	99	97	88	85	84	83	83	81
1992	1	86	71	77	75	79	82	81	81	83	85	83	83	84	86	82	83	76	78	79	77	81	84	89	86	83	85	83	81	82	83	86	81
1992	2	79	77	78	78	76	76	86	84	80	76	75	77	75	82	72	72	75	66	68	74	84	91	72	66	67	71	72	74	79			75
1992	3	79	62	55	53	57	56	54	57	56	54	58	69	67	52	48	49	51	57	63	74	74	64	49	53	50	45	45	53	46	48	54	56
1992	4	40	43	45	42	53	51	48	43	45	46	42	44	49	44	40	51	51	50	61	67	69	55	50	50	58	62	66	80	75	66		52
1992	5	74	75	80	79	83	64	55	53	69	62	63	64	59	68	76	73	72	68	69	71	74	72	74	67	81	89	78	74	83	76	69	71
1992	6	65	68	67	68	64	66	71	70	71	64	70	90	85	80	78	76	80	85	86	81	85	77	91	89	81	81	86	87	84	80		77
1992	7	81	81	83	86	84	81	93	79	87	91	94	92	83	84	92	92	96	93	90	96	92	84	83	86	84	84	85	83	84	85	92	87
1992	8	86	85	86	86	84	98	90	94	85	86	82	80	87	81	86	86	83	83	85	82	82	80	87	83	91	91	96	84	84	82	83	85
1992	9	84	80	81	78	79	81	79	85	82	88	89	87	88	80	81	79	78	77	78	79	80	80	80	85	84	97	96	86	87	83		83
1992	10	83	82	78	81	88	87	85	83	82	90	86	87	86	89	81	88	89	89	83	82	87	84	77	77	77	81	81	77	79	77	81	83
1992	11	80	79	81	77	74	77	76	75	76	78	84	79	78	77	78	77	76	79	74	80	73	75	72	92	83	81	81	81	78	76		78
1992	12	81	82	88	83	78	74	75	73	74	78	73	78	79	75	71	70	77	77	77	75	77	81	76	75	78	80	83	85	79	85	83	78
1993	1	84	88	84	89	87	80	82	82	90	85	88	79	74	73	73	75	77	73	67	68	72	68	68	67	70	74	71	74	80	76	76	77
1993	2	82	74	71	68	72	70	70	67	72	75	80	72	74	66	83	73	66	72	63	57	53	52	51	61	60	74	68	65				68
1993	3	77	71	64	60	54	55	56	57	59	56	54	52	51	48	48	40	31	33	40	42	53	73	82	80	87	91	79	61	56	55	46	58
1993	4	56	64	53	39	36	42	41	57	69	76	76	82	81	76	80	77	57	56	54	67	61	62	76	80	73	71	80	79	78	74		65
1993	5	84	83	80	82	78	86	87	87	77	74	69	63	69	79	79	83	75	86	81	82	78	77	73	71	73	71	76	85	72	86	75	78
1993	6	86	82	74	75	74	72	79	88	83	77	75	81	78	79	76	86	88	97	90	90	87	88	85	84	93	91	86	91	91	87		83
1993	7	87	92	88	82	83	88	90	84	91	91	90	85	83	82	91	95	89	85	82	87	88	91	94	91	93	85	88	83	83	82	87	87
1993	8	86	87	86	87	86	85	84	86	94	89	86	90	93	84	85	85	83	86	93	86	90	94	92	89	90	92	88	88	93	95	90	88
1993	9	94	93	94	87	83	82	90	87	88	86	82	86	91	93	91	88	85	88	83	93	88	89	92	90	91	92	92	88	88	87		88
1993	10	87	86	83	87	87	88	84	81	84	84	84	87	90	88	87	87	88	93	89	88	84	79	81	82	79	82	83	83	82	84	85	85
1993	11	88	83	85	86	84	84	84	88	84	83	85	81	83	81	79	80	81	87	85	81	83	80	73	72	71	75	77	79	75	76		81
1993	12	72	77	79	76	76	76	76	77	80	75	72	77	79	79	76	79	74	72	78	80	80	78	74	76	78	75	77	79	80	79	80	76
1994	1	84	86	80	78	78	81	80	80	82	86	79	79	77	80	91	93	79	83	78	78	83	65	68	73	80	80	83	83	84	76	90	80
1994	2	92	88	92	82	82	81	79	77	92	79	79	81	70	70	75	76	74	75	64	68	71	93	76	73	71	72	69	63				77
1994	3	61	73	66	68	68	62	57	54	58	62	60	61	62	77	69	62	55	53	68	65	61	56	52	58	63	74	83	86	79	83	83	65
1994	4	66	68	80	79	80	72	66	53	51	50	43	46	48	47	54	57	74	72	65	63	72	81	75	61	61	65	67	58	57	72		63
1994	5	74	68	68	60	64	55	60	70	76	75	73	66	79	71	79	83	82	87	76	84	78	76	81	87	92	79	79	78	73	70	73	74
1994	6	73	72	77	77	95	78	87	80	80	90	95	93	92	93	89	92	91	88	89	90	87	85	86	91	89	84	85	92	95	94		86
1994	7	91	80	85	87	85	87	91	84	83	83	85	84	87	85	86	82	84	87	88	88	87	93	86	85	84	91	90	88	90	84	85	86
1994	8	87	85	84	85	91	87	85	84	82	89	86	88	90	93	94	84	81	84	89	86	86	86	86	91	91	82	83	81	82	84	87	86
1994	9	83	81	82	83	88	86	86	87	94	88	86	91	92	86	79	81	77	84	83	75	80	83	83	74	72	71	68	75	73	74		81
1994	10	75	74	79	71	80	82	86	83	85	84	76	74	69	75	75	69	68	72	77	69	70	77	71	72	70	73	72	75	74	74	79	75
1994	11	84	87	84	77	73	70	74	80	71	75	79	76	75	81	79	72	69	72	72	70	74	75	83	80	71	74	75	72	74	71		75
1994	12	83	85	78	77	74	74	75	79	83	77	75	65	69	70	75	80	78	78	68	69	71	71	72	73	68	76	83	81	80	77	75	75
1995	1	67	70	80	79	78	70	74	84	97	87	85	81	85	79	80	78	84	80	70	74	76	70	69	63	66	74	76	68	73	69	64	75
1995	2	68	70	70	66	90	78	69	70	75	73	82	85	89	89	77	74	71	77	83	76	63	63	85	71	72	70	68	77				75
1995	3	73	57	60	58	61	59	76	79	73	83	88	56	55	54	57	54	61	58	59	56	56	53	53	55	55	57	64	71	58	68	59	62
1995	4	58	51	47	46	51	56	67	72	69	67	72	57	42	47	71	73	69	64	65	46	46	55	51	49	56	62	65	69	66	56		58
1995	5	53	57	59	55	58	65	71	75	84	80	69	85	82	85	90	95	91	67	68	78	73	69	75	68	72	64	60	67	69	69	69	71
1995	6	71	68	75	89	93	91	86	93	79	85	86	86	88	81	78	82	94	96	93	93	91	90	88	89	88	87	85	82	82	81		85
1995	7	85	93	91	90	96	93	89	89	92	94	87	87	86	90	86	91	89	87	86	80	84	91	91	90	86	85	95	93	87	90	93	89
1995	8	90	85	90	93	90	86	84	84	85	85	90	95	93	89	94	90	88	91	95	93	91	91	86	87	85	84	85	87	89	84	81	88
1995	9	81	91	93	90	93	90	86	83	82	85	88	83	82	85	84	90	95	90	92	85	86	93	93	89	89	93	94	94	91	88		88
1995	10	85	82	85	86	83	83	82	90	85	87	81	82	84	82	82	83	84	81	83	92	86	83	84	80	79	79	82	82	80	88	86	83
1995	11	89	82	72	74	74	75	78	82	96	95	93	87	85	86	83	83	87	86	87	84	78	81	82	88	86	76	77	73	76	76		82
1995	12	77	76	74	75	77	80	81	81	80	80	79	79	76	75	75	79	76	77	76	80	85	84	87	87	87	82	84	85	80	77	79	79
1996	1	80	82	80	83	86	82	81	77	77	74	78	79	78	77	79	86	87	81	81	81	82	80	78	72	76	81	80	71	70	71	73	78
1996	2	78	79	78	77	75	75	77	76	75	70	83	77	74	74	72	69	71	71	72	79	77	75	69	83	77	82	69	72	73			75
1996	3	75	72	75	66	68	67	67	64	67	68	66	66	55	54	54	56	53	46	49	55	53	75	66	53	50	80	79	73	73	67	55	63
1996	4	36	41	44	52	68	69	65	46	37	41	50	51	51	57	56	53	60	66	69	62	49	63	75	79	82	82	72	86	82	78		60
1996	5	82	86	79	73	72	75	76	71	66	64	77	83	75	79	77	73	79	66	65	65	65	65	65	65	70	87	64	66	81	90	85	73
1996	6	82	84	79	86	88	82	93	82	83	77	77	84	76	77	76	76	78	76	87	92	94	92	94	93	92	93	86	85	91	94		84
1996	7	86	87	88	90	93	91	84	88	85	91	92	91	84	86	88	93	86	85	86	84	83	86	88	84	82	92	86	88	85	85	93	87
1996	8	84	89	95	90	92	90	96	93	88	87	82	87	86	82	90	91	91	92	91	91	89	88	86	85	78	81	77	81	85	87	85	87
1996	9	95	86	85	89	84	87	85	85	85	81	82	83	82	81	83	85	83	89	85	82	87	89	84	87	88	89	88	92	86	84		85
1996	10	83	80	90	89	93	88	80	81	79	79	80	80	83	82	81	81	81	79	82	83	83	79	79	81	80	81	90	97	94	90	90	83
1996	11	87	87	86	83	78	81	78	80	80	75	78	79	77	77	79	73	74	75	79	82	80	78	80	76	78	78	83	80	76	73		79
1996	12	77	77	74	62	66	68	67	68	69	72	75	76	79	77	78	74	79	77	76	78	75	74	73	73	78	78	82	77	72	74	76	74
1997	1	78	75	80	77	74	79	77	74	78	72	76	76	75	77	83	78	71	69	71	80	83	80	76	74	74	75	77	72	77	72	72	75
1997	2	67	71	80	81	80	72	66	67	69	80	73	61	66	71	60	66	60	63	76	88	72	71	68	63	68	75	83	76				71
1997	3	74	80	75	70	63	67	69	64	64	62	58	61	67	74	66	59	40	51	51	52	50	54	59	72	75	77	80	76	81	74	68	65
1997	4	71	76	83	76	71	50	54	66	69	79	81	71	71	64	73	75	65	63	56	54	63	66	76	67	81	81	85	90	85	80		71
1997	5	73	69	70	63	59	59	66	70	69	61	53	61	71	65	71	75	74	70	64	63	68	71	77	75	71	74	77	84	91	87	77	70
1997	6	66	70	77	77	76	72	86	84	87	83	80	86	84	80	79	82	83	88	81	85	80	83	77	79	78	82	90	90	91	93		81
1997	7	92	89	97	85	86	86	88	91	98	98	95	96	94	92	86	84	86	87	86	87	96	92	90	89	84	85	95	92	83	75	93	89
1997	8	88	89	87	94	84	85	86	73	90	90	95	94	96	93	92	86	86	82	83	85	86	89	93	89	81	84	79	85	95	97	96	88
1997	9	88	90	83	80	93	95	87	85	88	91	88	87	89	91	92	95	92	89	86	94	86	88	86	86	90	91	86	82	85	78		88
1997	10	84	81	86	80	81	82	79	80	83	82	81	84	83	81	78	79	79	81	81	79	82	83	81	85	77	76	79	80	82	88	82	81
1997	11	80	78	78	77	79	79	78	77	86	81	84	77	91	88	82	80	80	78	81	88	82	79	78	81	82	91	86	73	77	75		80
1997	12	85	86	81	86	86	84	82	78	85	96	88	86	87	88	91	85	82	84	87	79	83	86	84	83	83	90	87	83	80	89	83	85
1998	1	74	71	84	84	85	89	90	94	92	87	90	87	83	81	81	75	77	82	74	74	94	94	89	77	71	79	79	94	89	88	85	83
1998	2	83	83	75	79	69	70	77	74	72	72	74	76	77	79	76	70	83	83	70	61	67	74	70	73	84	86	74	65				74
1998	3	62	71	69	71	70	74	83	66	64	64	62	72	82	72	65	67	54	67	67	62	60	57	69	84	80	54	52	58	69	91	86	68
1998	4	79	74	71	65	71	75	79	80	86	81	81	62	51	51	63	69	73	72	75	74	77	79	89	87	80	74	72	78	69	69		73
1998	5	75	76	91	76	90	78	78	76	68	69	74	62	63	63	59	77	71	71	62	66	67	73	70	77	77	89	89	93	91	80	85	75
1998	6	82	80	83	77	72	73	72	71	63	68	75	74	86	89	84	78	72	83	83	89	94	94	88	91	89	87	89	93	84	82		81
1998	7	86	82	88	90	91	90	92	93	92	88	88	95	94	93	93	93	93	93	90	89	89	89	91	85	86	87	87	84	88	86	87	89
1998	8	86	88	88	90	89	93	92	83	89	87	90	91	95	92	88	89	92	90	88	93	86	82	82	85	86	87	86	84	85	90	90	88
1998	9	92	88	89	89	86	94	86	83	91	95	96	92	87	85	86	82	95	86	82	90	94	84	82	82	84	82	81	93	86	83		87
1998	10	93	88	90	89	84	84	85	83	85	86	88	84	82	82	86	87	92	83	88	93	92	86	97	86	84	84	83	78	78	86	87	86
1998	11	89	85	85	85	85	82	82	82	86	90	86	85	82	80	89	83	82	82	81	83	83	93	84	83	73	77	80	75	76	77		82
1998	12	78	84	75	77	78	79	79	82	85	88	82	81	78	71	76	76	75	71	76	76	77	82	78	74	72	72	73	77	80	89	84	78
1999	1	79	75	77	79	77	81	84	76	84	75	85	84	76	74	75	80	80	80	83	74	74	71	76	79	74	64	76	82	79	69	73	77
1999	2	70	72	75	77	79	74	75	79	78	78	78	72	71	74	70	72	73	70	63	67	67	67	68	70	69	70	66	58				71
1999	3	62	67	66	63	65	68	62	54	42	61	55	56	51	53	54	55	62	60	52	48	47	48	56	57	62	65	52	52	60	64	72	57
1999	4	73	65	67	65	65	71	74	64	77	77	75	76	68	68	64	53	59	64	70	73	70	70	71	68	64	68	70	72	72	71		68
1999	5	67	68	62	64	68	79	76	73	93	77	89	74	89	93	86	81	82	76	74	81	76	77	88	82	87	80	89	91	95	84	72	79
1999	6	73	78	82	76	73	72	72	71	83	74	92	85	80	84	77	83	81	86	80	79	83	91	94	94	89	92	96	92	91	91		83
1999	7	94	93	91	87	83	85	88	86	91	92	94	93	91	88	88	86	86	93	92	96	91	89	88	85	83	90	86	95	91	90	86	89
1999	8	84	83	89	86	85	86	87	90	91	89	86	94	94	94	94	92	87	87	91	89	90	88	85	93	94	91	92	86	93	89	88	89
1999	9	83	86	89	90	86	85	83	85	87	89	93	90	92	91	88	88	91	95	89	89	97	94	93	98	93	89	91	83	86	84		89
1999	10	90	86	85	89	87	91	86	84	84	85	82	83	84	91	88	86	92	95	90	85	88	90	86	85	83	78	82	81	87	86	85	86
1999	11	88	89	84	86	85	83	80	78	75	74	75	74	76	77	79	82	78	81	84	81	76	74	75	76	79	78	75	76	77	79		79
1999	12	79	78	81	74	70	72	76	79	77	79	72	74	75	70	75	79	76	73	78	75	80	79	78	79	81	77	80	82	81	93	89	77
2000	1	81	84	85	83	82	82	84	81	75	78	81	79	81	82	76	85	69	69	75	78	74	79	82	95	82	76	78	79	79	75	77	79
2000	2	74	90	86	81	95	90	93	80	88	81	81	87	83	71	66	73	77	67	66	68	81	76	69	67	55	60	61	61	66			75
2000	3	65	75	74	85	81	76	66	79	67	59	67	81	84	81	64	59	59	75	81	64	57	56	70	70	57	52	55	55	59	65	62	67
2000	4	61	57	58	58	61	62	71	56	66	57	70	78	76	67	86	73	74	78	78	74	83	84	76	78	77	90	89	82	74	80		72
2000	5	81	87	84	80	75	74	81	80	83	79	73	71	71	81	78	79	79	79	82	85	91	90	93	84	82	80	87	87	85	86	83	81
2000	6	78	81	87	83	77	89	89	87	84	92	87	83	78	83	84	88	80	80	90	89	87	87	91	86	82	88	79	82	80	79		84
2000	7	87	79	79	76	80	82	87	84	90	87	82	88	90	90	86	82	86	92	92	87	88	89	94	89	88	85	86	86	84	83	86	85
2000	8	93	87	85	83	84	86	84	85	92	87	89	90	87	84	88	85	90	87	88	85	85	84	85	82	86	83	87	82	86	88	96	86
2000	9	95	95	86	90	90	84	84	93	90	87	84	83	85	91	91	85	90	98	99	99	97	96	95	85	87	84	84	83	84	84		89
2000	10	86	87	84	83	87	82	81	84	81	83	86	87	85	77	81	82	84	84	80	80	90	89	90	85	85	82	94	92	84	84	80	84
2000	11	82	80	79	80	80	80	79	76	83	77	84	81	86	77	77	83	80	81	80	78	88	86	84	81	83	83	78	79	83	82		81
2000	12	76	63	71	68	74	74	78	76	85	80	83	80	84	77	77	75	75	73	78	76	79	78	77	77	78	75	74	70	73	78	74	76
2001	1	76	78	81	82	82	82	80	76	79	70	73	73	73	74	73	72	70	69	71	75	74	71	69	60	65	71	77	79	78	80	80	74
2001	2	78	73	69	68	71	74	68	71	66	67	65	71	70	70	74	82	79	77	69	66	76	70	70	67	83	77	64	62				71
2001	3	77	62	56	53	76	63	60	64	64	56	56	58	61	69	65	47	59	54	49	52	60	70	74	58	50	53	54	67	70	70	67	61
2001	4	71	69	58	59	47	48	53	63	60	65	69	73	60	87	74	77	67	72	63	55	48	45	44	55	53	63	68	62	70	82		62
2001	5	77	76	87	75	86	85	91	91	85	88	85	77	78	73	76	76	74	71	75	83	81	77	77	85	86	81	89	80	79	87	85	81
2001	6	83	86	94	91	84	83	87	80	80	80	79	78	82	94	93	93	89	95	89	94	87	84	85	89	85	84	90	82	83	87		86
2001	7	87	84	81	78	87	83	80	78	86	89	91	89	84	88	93	92	87	86	90	88	92	89	85	85	84	84	82	85	95	90	90	86
2001	8	86	88	84	81	88	86	84	84	87	85	80	80	82	84	88	86	87	85	82	84	86	77	86	87	86	91	89	90	94	87	87	85
2001	9	87	85	85	91	92	91	92	90	94	94	90	92	88	87	82	84	92	89	83	83	86	82	81	83	82	79	85	87	79	83		86
2001	10	93	94	95	92	91	89	85	86	85	88	86	86	88	84	88	89	87	91	87	86	85	83	80	79	82	83	81	85	83	91	88	86
2001	11	88	85	84	85	81	83	85	85	83	80	86	87	90	83	76	76	77	79	85	82	83	82	83	80	86	80	78	78	79	79		82
2001	12	79	77	83	86	89	88	93	95	87	95	89	96	94	84	85	83	87	80	83	84	86	78	75	72	72	74	75	72	74	74	72	82
2002	1	71	72	75	78	76	73	73	78	75	71	74	77	77	81	83	84	91	88	84	89	81	83	93	77	73	73	66	92	81	76	78	78
2002	2	65	73	70	66	69	70	74	85	73	75	72	76	71	71	70	73	73	70	71	62	60	70	69	70	84	66	62	62				70
2002	3	65	65	81	59	65	65	59	58	74	71	72	59	57	52	52	52	54	56	58	56	49	64	58	67	78	78	81	77	71	61	70	64
2002	4	75	79	83	78	75	78	80	78	79	65	65	72	72	74	82	78	81	77	73	73	71	71	72	75	70	76	80	75	78	83		75
2002	5	81	82	76	78	82	93	81	80	81	82	90	83	82	88	94	80	79	81	81	83	76	80	81	91	84	88	90	89	79	79	80	83
2002	6	82	78	80	84	82	78	87	87	86	87	85	90	93	87	82	87	79	88	84	82	86	93	89	85	85	91	82	85	84	88		85
2002	7	92	94	92	88	88	93	88	84	85	88	79	80	84	93	87	84	84	85	84	93	96	92	85	81	86	79	89	85	87	86	89	87
2002	8	85	89	91	87	82	84	85	79	83	85	89	94	95	93	91	93	91	85	86	93	87	78	87	82	83	83	87	88	80	84	82	86
2002	9	80	82	88	91	82	85	80	85	83	85	92	85	82	82	84	79	78	83	80	82	86	92	94	96	93	86	93	86	89	84		85
2002	10	85	86	78	84	83	82	83	80	82	84	83	82	85	84	82	83	82	95	88	85	78	79	81	82	83	81	77	73	73	74	78	81
2002	11	82	81	80	81	82	84	78	77	76	81	90	95	93	84	77	79	81	76	79	79	82	78	79	77	77	77	76	76	76	74		80
2002	12	76	74	75	78	75	78	76	73	73	76	76	75	75	73	74	73	78	81	81	93	92	97	94	88	93	91	84	85	84	90	93	81
2003	1	85	81	78	77	75	82	89	83	89	79	79	79	76	82	91	89	85	75	69	70	80	80	82	79	82	72	80	79	83	82	78	80
2003	2	89	76	80	85	90	81	79	81	77	72	77	83	72	70	68	68	70	76	91	86	70	73	71	72	71	69	66	72				76
2003	3	73	75	68	51	60	63	59	52	57	61	81	92	85	83	91	80	88	70	75	68	71	71	66	71	70	65	75	71	70	80	82	71
2003	4	71	62	71	83	77	71	67	53	51	64	61	63	64	71	67	76	74	73	75	70	80	77	80	74	74	69	66	72	75	64		69
2003	5	62	81	84	76	47	77	79	74	72	67	74	72	74	70	73	74	70	72	71	71	79	81	80	82	79	65	64	67	61	74	74	72
2003	6	70	67	63	70	82	78	78	72	91	85	86	83	72	81	80	78	77	86	83	80	93	97	90	88	80	85	90	95	93	96		82
2003	7	90	87	84	83	80	82	82	84	86	90	91	89	94	94	84	89	82	79	80	79	81	88	79	83	81	79	81	86	92	97	90	85
2003	8	90	86	82	81	83	80	79	80	79	83	87	89	87	89	82	85	84	90	82	88	83	85	91	84	84	83	82	86	88	85	87	84
2003	9	90	86	87	82	82	83	89	91	85	83	85	91	82	86	86	84	82	80	82	88	85	84	90	95	92	89	85	88	93	86		86
2003	10	87	89	83	87	91	91	96	97	96	91	87	84	84	76	82	84	82	89	82	86	85	87	92	89	92	96	92	89	84	84	80	87
2003	11	82	82	81	83	86	84	78	79	81	82	82	88	82	79	77	79	83	80	78	77	67	75	79	78	80	80	72	71	72	78		79
2003	12	74	75	78	81	83	92	89	85	80	80	77	76	75	82	80	83	82	81	83	74	69	68	64	70	69	70	68	87	87	87	83	78
2004	1	90	91	89	91	89	90	84	83	86	81	74	74	82	84	79	84	77	79	89	83	92	85	82	88	77	73	78	73	73	74	75	82
2004	2	77	69	68	72	75	76	72	68	72	71	66	65	69	67	76	74	71	68	70	81	85	75	63	63	66	74	70	71	59			70
2004	3	48	55	58	57	57	58	63	67	61	77	74	76	70	70	72	65	66	76	79	69	71	58	63	66	63	66	57	55	56	63	60	64
2004	4	72	76	67	76	72	77	74	70	71	85	81	79	67	66	61	64	75	70	74	75	71	69	75	79	73	72	71	69	76	67		72
2004	5	65	60	52	47	55	57	63	56	54	56	64	63	57	63	70	74	71	66	80	72	75	84	84	75	75	66	85	74	73	79	80	67
2004	6	83	81	84	73	74	88	76	82	79	85	85	77	81	91	89	88	92	89	92	89	98	89	80	87	84	82	77	80	79	83		83
2004	7	79	84	83	87	87	90	92	93	90	82	84	89	82	85	90	87	89	86	90	85	92	91	83	88	88	84	80	85	82	86	86	86
2004	8	83	83	82	83	88	85	84	84	85	82	84	83	94	90	86	82	81	82	83	83	86	85	85	83	90	87	90	88	87	89	85	85
2004	9	85	84	88	87	84	82	79	88	91	86	83	87	93	95	96	96	93	88	89	83	88	91	83	87	87	88	91	89	93	86		88
2004	10	84	85	82	90	91	95	93	87	90	87	84	82	83	83	85	81	81	84	83	80	79	80	78	78	80	78	81	84	89	82	77	83
2004	11	72	73	73	68	77	79	75	76	76	73	74	74	75	76	74	81	85	83	82	84	86	81	83	82	82	79	81	80	76	74		77
2004	12	73	69	66	68	70	77	74	74	75	76	79	79	77	78	80	84	80	77	81	79	83	95	86	85	86	69	77	71	72	79	78	77
2005	1	78	82	82	83	70	73	75	68	76	74	86	83	82	74	78	76	76	93	84	76	76	77	89	84	76	78	78	87	88	90	78	79
2005	2	89	76	79	77	74	77	73	75	77	78	73	70	53	44	58	71	65	77	79	78	58	66	67	66	66	62	62	64				69
2005	3	62	61	58	57	63	54	60	64	59	56	80	74	69	57	60	68	79	85	76	78	61	74	79	89	81	65	76	75	81	90	84	70
2005	4	75	73	67	65	74	71	67	70	78	77	73	46	51	63	62	72	72	70	68	62	66	73	76	77	79	59	58	64	69	81		68
2005	5	76	78	72	76	83	81	78	83	80	65	58	72	64	79	80	73	84	89	79	78	82	82	87	84	73	75	69	67	67	67	69	75
2005	6	61	58	64	71	72	70	75	68	66	68	70	75	73	71	84	86	78	72	71	73	83	80	83	92	84	88	86	90	89	89		76
2005	7	93	91	95	92	87	82	82	78	86	85	89	88	96	96	91	89	86	88	88	87	86	88	93	82	78	88	87	81	78	81	80	86
2005	8	81	88	83	90	90	84	90	87	90	95	87	89	84	87	86	86	83	91	86	88	86	93	85	92	82	82	84	81	77	82	83	86
2005	9	83	84	89	81	85	87	93	82	83	83	84	77	90	88	79	81	85	80	78	83	94	90	86	92	84	83	82	82	86	87		84
2005	10	87	92	95	88	91	89	85	83	81	81	79	81	85	81	86	81	87	92	93	96	97	96	93	87	83	83	80	87	83	76	79	86
2005	11	88	85	80	78	78	74	77	80	82	76	75	75	79	82	81	78	82	74	75	89	83	83	82	86	94	90	87	76	80	79		80
2005	12	79	82	81	72	73	73	71	71	75	71	69	65	62	65	74	74	73	73	76	77	76	88	77	75	76	76	78	80	76	75	78	74
2006	1	71	74	77	78	69	82	89	85	89	80	80	78	76	90	93	84	83	78	78	69	65	64	69	61	65	66	66	68	71	73	75	75
2006	2	76	81	84	74	78	78	73	73	76	69	78	73	78	78	71	72	64	71	78	87	82	71	74	61	52	56	42	47				71
2006	3	55	51	59	65	60	62	66	69	64	60	83	71	69	65	71	79	67	56	54	56	51	49	48	51	47	53	47	48	42	52	57	58
2006	4	60	66	69	78	73	69	73	79	79	81	73	67	72	67	59	59	52	77	80	73	68	68	72	75	68	65	72	66	61	53		69
2006	5	54	66	74	73	73	77	79	77	73	82	81	86	88	81	77	74	69	67	76	70	73	72	83	78	73	79	87	91	87	82	84	76
2006	6	92	86	91	82	90	89	92	86	90	90	79	77	83	88	81	84	82	80	77	80	86	85	88	83	89	78	84	87	82	80		84
2006	7	82	74	82	88	80	89	90	92	91	96	93	90	84	82	82	83	81	81	88	87	88	83	86	87	82	88	92	85	83	88	80	85
2006	8	80	77	83	83	86	89	86	89	80	92	82	79	83	81	81	74	86	90	90	82	84	88	91	90	83	86	87	92	89	93	89	85
2006	9	86	80	84	82	87	81	80	86	86	83	83	85	91	86	85	88	88	84	80	91	98	98	93	95	92	89	88	84	88	85		86
2006	10	84	86	83	80	85	87	83	83	82	83	84	87	86	86	84	84	82	86	79	83	81	84	81	81	80	81	80	77	77	77	77	82
2006	11	76	82	79	77	82	79	83	85	86	94	93	89	83	80	81	78	81	82	79	75	76	82	79	76	73	72	73	71	75	79		80
2006	12	75	72	69	73	77	79	82	82	81	79	83	84	66	80	78	81	77	72	81	83	83	83	79	76	79	80	78	80	86	80	72	78
2007	1	75	77	72	89	82	93	85	69	71	76	75	74	75	70	71	73	73	72	77	70	70	63	70	75	77	79	75	74	78	80	81	75
2007	2	85	86	96	85	88	87	89	87	85	73	72	89	95	93	76	70	72	75	72	71	68	72	71	70	62	72	71	69				78
2007	3	93	93	76	71	70	60	61	58	64	71	75	78	74	91	65	54	59	61	66	68	63	72	76	65	53	49	51	56	63	61	56	66
2007	4	66	52	50	55	67	67	70	65	44	65	78	76	69	75	73	66	79	80	72	71	74	68	67	77	79	74	78	69	67	63		68
2007	5	68	66	63	68	59	66	80	83	83	86	78	88	79	81	77	77	80	81	84	85	90	72	70	73	72	77	76	69	66	58	66	74
2007	6	67	67	73	75	89	83	88	81	95	97	93	92	87	81	84	92	91	84	88	88	76	88	90	85	80	80	77	79	82	89		84
2007	7	89	86	81	89	85	87	91	83	86	81	87	81	80	86	86	83	88	88	93	92	97	97	90	83	92	91	90	91	88	88	89	87
2007	8	90	86	89	84	79	77	85	84	82	78	91	88	95	91	89	94	96	82	82	86	81	81	80	87	81	86	87	80	85	84	79	85
2007	9	81	81	80	84	96	100	93	93	88	89	89	88	87	87	85	84	84	84	84	79	74	71	90	97	94	88	88	84	83	84		86
2007	10	83	87	84	84	85	84	85	93	94	88	85	86	81	85	93	85	85	87	86	78	78	80	80	83	81	82	82	80	80	79	81	84
2007	11	81	81	84	81	81	84	83	83	82	80	77	78	74	77	90	81	83	79	78	71	70	78	82	75	74	67	66	74	73	77		78
2007	12	78	80	82	79	77	82	75	73	73	75	78	78	80	80	69	66	69	70	68	73	79	74	91	75	82	89	86	87	82	76	75	77
2008	1	75	77	75	77	70	76	74	77	81	79	77	69	65	75	73	75	78	84	86	87	77	73	83	96	92	95	82	70	69	94	87	78
2008	2	79	81	77	76	77	77	75	77	90	70	74	66	64	67	70	73	70	78	83	83	74	71	67	69	71	67	60	65	65			72
2008	3	72	72	86	72	75	82	79	79	72	76	64	63	70	68	53	57	64	70	69	61	64	71	84	70	66	63	64	52	56	66	62	68
2008	4	62	77	73	73	75	77	66	58	55	53	48	57	69	75	76	75	77	77	55	57	60	70	74	66	65	64	63	67	68	70		66
2008	5	66	67	73	71	66	76	75	81	74	78	70	67	77	77	75	74	74	65	70	71	75	73	78	95	87	84	85	75	72	77	78	75
2008	6	76	89	78	72	86	81	92	89	96	86	81	79	81	95	78	87	93	99	98	91	89	85	83	82	79	82	87	85	92	90		86
2008	7	97	90	92	86	88	87	83	84	90	87	83	89	92	94	94	94	91	89	86	94	91	93	93	89	87	87	85	84	87	82	92	89
2008	8	84	79	83	84	81	85	91	84	82	87	94	95	95	90	92	87	85	89	93	88	81	82	80	80	84	80	86	92	88	86	81	86
2008	9	84	86	83	84	80	87	84	90	81	82	82	83	87	86	85	82	91	85	85	81	85	87	89	87	87	90	94	99	89	83		85
2008	10	82	84	85	84	87	93	85	84	86	87	82	82	83	82	81	81	79	75	85	77	76	77	77	83	85	98	90	89	85	83	82	83
2008	11	81	81	83	82	80	82	80	80	80	82	79	79	76	84	80	78	75	77	78	76	81	73	72	71	76	81	79	78	79	78		78
2008	12	79	81	83	84	83	83	82	82	82	81	84	84	90	92	86	97	88	96	93	92	90	89	85	85	82	83	85	83	87	78	79	85
2009	1	82	81	73	77	79	84	84	80	80	79	84	84	97	88	85	83	81	85	84	76	80	90	85	96	95	90	91	78	74	78	78	83
2009	2	70	74	72	78	73	79	74	64	71	71	76	81	77	75	74	64	65	74	70	68	66	51	61	60	65	58	58	46				68
2009	3	46	60	66	65	61	57	55	55	68	63	55	45	59	60	57	65	60	54	70	71	71	76	71	61	63	57	70	67	71	84	70	63
2009	4	69	71	77	76	80	73	57	53	61	61	46	55	61	56	61	69	71	57	55	70	76	69	48	43	50	46	37	67	67	67		61
2009	5	78	78	83	71	76	69	60	54	54	65	70	89	78	77	86	81	81	84	82	70	69	71	70	79	90	93	85	80	82	80	81	76
2009	6	78	72	82	78	74	76	73	69	77	77	80	76	82	75	74	76	77	75	72	75	71	75	72	75	66	77	74	84	92	98		76
2009	7	88	89	97	85	81	84	90	83	87	88	92	84	78	78	83	82	78	82	81	74	78	86	83	83	87	95	89	91	95	91	81	85
2009	8	83	83	89	84	95	93	84	83	86	82	85	85	87	93	92	93	89	93	95	94	85	83	89	84	80	83	94	90	83	89	83	87
2009	9	82	80	89	82	84	93	83	86	97	93	84	83	79	78	82	85	92	83	83	87	92	86	87	87	88	81	84	85	84	81		85
2009	10	81	87	90	94	93	92	91	88	86	79	80	84	85	82	79	83	83	76	76	75	78	79	81	78	75	70	75	75	70	79	82	81
2009	11	84	87	81	77	82	84	81	79	73	79	76	81	82	81	81	72	82	82	84	64	64	69	68	66	73	77	75	77	76	75		77
2009	12	77	79	84	84	86	83	80	76	86	95	89	89	84	82	86	82	80	83	80	75	73	79	79	76	76	76	77	77	79	76	76	80
2010	1	83	79	84	85	83	78	80	79	74	72	79	88	89	79	86	93	88	93	88	88	70	77	75	78	75	71	71	77	73	74	72	80
2010	2	67	70	66	66	66	67	71	76	79	77	74	66	75	72	75	77	72	55	66	66	67	69	68	68	76	70	70	63				69
2010	3	67	58	50	58	55	59	55	58	57	57	56	59	56	53	66	70	68	58	62	60	54	56	54	60	68	72	65	68	73	70	69	61
2010	4	61	64	67	72	63	51	58	70	54	48	63	66	70	70	71	77	77	78	72	67	69	67	67	70	68	72	74	76	67	75		67
2010	5	71	74	69	63	75	76	79	76	68	70	68	70	69	73	70	71	75	70	71	78	88	83	77	77	80	79	77	82	77	75	78	74
2010	6	80	72	82	86	81	75	77	78	77	69	71	78	76	73	86	86	87	82	85	80	80	86	91	88	85	93	92	94	93	87		82
2010	7	83	85	82	87	82	81	80	79	78	84	91	91	91	83	83	82	80	83	82	83	85	84	85	84	82	89	83	78	85	84	91	83
2010	8	90	81	82	77	77	78	79	76	76	74	87	93	86	86	91	82	82	88	82	89	87	90	87	93	88	86	86	82	82	81	82	83
2010	9	83	83	77	76	79	77	86	89	89	84	94	88	91	92	96	88	90	89	85	83	87	86	85	92	90	86	84	80	80	83		85
2010	10	82	84	83	82	82	88	97	98	91	84	89	85	88	87	93	90	92	84	84	83	87	90	87	85	85	79	78	80	79	81	81	85
2010	11	87	87	81	79	79	80	81	79	79	77	80	79	84	82	83	84	83	84	82	79	71	77	78	79	80	82	82	85	78	75		80
2010	12	69	74	78	78	78	85	78	84	96	86	79	79	75	75	85	81	74	80	75	73	74	80	80	81	81	77	75	80	82	80	83	79
2011	1	83	82	86	80	72	77	85	83	79	81	83	86	88	91	88	83	74	78	73	72	83	80	83	81	81	79	75	71	75	85	83	80
2011	2	74	71	76	74	76	78	80	74	68	67	73	71	74	76	86	77	84	84	77	76	82	69	68	63	65	68	63	52				73
2011	3	62	63	64	63	66	47	57	53	58	65	68	68	67	65	63	62	65	72	68	67	58	64	60	62	62	53	70	79	78	80	73	64
2011	4	64	70	78	81	78	65	61	67	70	66	62	65	71	71	75	76	81	81	76	72	63	68	64	68	74	80	74	83	78	80		72
2011	5	73	75	73	82	83	78	80	81	77	86	80	82	84	78	77	82	76	87	88	81	87	84	86	90	87	80	78	81	90	82	83	81
2011	6	75	80	79	83	78	76	75	80	79	74	76	86	79	84	86	82	90	96	93	91	88	82	85	91	86	94	95	95	94	95		84
2011	7	94	92	88	87	87	85	88	81	83	85	87	87	83	85	88	89	91	85	90	93	88	85	82	86	76	83	81	79	82	80	80	85
2011	8	82	87	90	93	97	94	92	95	99	97	87	85	96	96	89	92	97	88	83	80	84	86	83	89	87	83	81	79	78	77	86	88
2011	9	79	82	81	81	81	84	88	93	90	85	81	81	77	84	94	94	93	95	90	85	85	82	92	90	90	91	85	85	83	83		86
2011	10	85	83	80	84	81	84	88	83	82	88	83	81	79	77	79	80	83	86	82	82	86	84	86	85	85	81	81	81	82	75	77	82
2011	11	73	77	85	84	84	83	83	78	81	80	80	77	90	89	84	80	89	90	87	80	81	79	76	78	76	76	73	75	79	79		80
2011	12	81	78	79	81	83	84	83	83	92	90	85	87	83	86	84	86	90	85	86	91	91	86	90	86	80	78	79	78	73	77	71	83
2012	1	70	93	89	82	82	83	82	79	87	90	80	78	80	78	80	78	81	76	88	90	77	78	76	78	75	72	71	72	73	71	66	79
2012	2	67	72	72	70	70	70	68	72	65	60	69	69	69	70	70	78	75	66	64	65	65	68	67	64	63	47	52	54	56			66
2012	3	58	57	54	52	60	66	59	48	49	47	50	55	71	71	67	55	60	73	80	73	61	50	51	56	62	57	54	59	51	53	69	58
2012	4	68	71	66	77	73	82	85	86	88	80	77	83	77	70	73	66	56	64	61	72	73	51	53	56	62	77	53	65	50	55		69
2012	5	64	73	70	67	65	61	59	63	61	68	79	69	67	58	60	63	67	68	72	69	64	66	66	65	73	76	75	69	73	74	68	67
2012	6	74	78	76	60	84	82	87	75	79	73	76	78	73	73	77	80	84	85	77	77	87	89	89	95	86	81	81	85	80	82		80
2012	7	76	72	89	88	96	92	92	86	89	87	88	89	88	93	91	91	87	88	91	84	85	85	80	84	83	84	86	87	94	86	85	86
2012	8	87	85	79	77	82	87	86	88	94	82	86	90	92	85	81	90	85	81	81	90	89	88	87	88	92	85	84	80	79	83	82	85
2012	9	79	80	84	88	89	93	81	82	89	91	91	84	88	94	92	96	96	92	83	87	85	87	86	79	77	81	81	81	90	90		86
2012	10	84	82	81	94	89	84	88	81	87	94	88	82	80	88	84	81	79	78	78	78	76	80	76	77	77	75	70	68	71	75	77	80
2012	11	77	77	89	97	99	98	92	79	78	79	79	79	79	72	72	72	76	78	75	69	71	71	74	77	71	73	74	74	74	77		78
2012	12	76	69	73	75	77	79	82	86	80	87	91	94	89	87	89	85	87	91	85	93	92	96	97	91	83	87	88	86	86	79	75	85
2013	1	78	78	81	79	80	81	82	80	82	82	83	81	81	80	78	80	81	81	82	84	78	75	76	80	78	84	79	74	72	74	77	79
2013	2	85	77	74	73	71	74	76	85	69	67	70	70	69	70	65	81	96	86	81	76	74	72	71	69	71	72	70	59				74
2013	3	62	68	71	69	67	68	73	65	64	64	67	69	75	74	71	63	70	60	58	58	65	63	74	66	54	48	57	49	56	69	63	64
2013	4	59	59	54	43	41	42	42	52	50	57	56	56	55	52	56	66	76	65	68	68	83	76	83	75	76	71	73	76	77	74		62
2013	5	68	65	60	74	78	83	84	85	84	75	75	74	75	79	79	81	80	80	78	84	85	86	88	96	89	82	74	78	83	91	90	80
2013	6	86	81	77	77	74	82	90	80	83	87	72	71	76	88	82	78	76	85	93	83	87	81	78	79	93	93	89	88	93	91		83
2013	7	91	87	90	85	83	85	79	81	80	78	85	88	85	80	83	79	80	82	89	85	83	81	77	86	78	85	94	90	81	80	88	83
2013	8	87	78	83	79	81	88	93	95	91	93	91	88	82	84	90	91	86	82	85	87	94	85	84	84	81	88	90	94	86	85	88	86
2013	9	94	93	92	91	82	82	83	88	84	83	83	81	79	85	80	80	84	85	81	82	78	79	76	77	87	80	92	84	93	90		84
2013	10	95	82	94	90	91	95	90	84	81	84	80	79	83	91	94	90	87	85	83	87	83	87	86	85	96	93	89	83	78	80	80	86
2013	11	83	84	83	87	85	83	81	81	76	72	65	69	70	74	75	71	67	72	74	76	75	74	73	75	79	80	79	78	76	82		76
2013	12	76	74	73	72	71	71	74	74	76	76	79	79	79	76	82	82	82	82	83	88	84	88	84	85	84	83	90	95	93	84	80	80
2014	1	78	80	73	81	82	87	74	75	85	81	78	80	82	91	95	92	87	77	75	90	93	88	78	80	76	73	81	84	85	85	88	82
2014	2	82	82	83	86	81	73	72	73	72	68	69	67	68	66	95	95	75	75	75	76	75	73	83	81	75	71	75	86				76
2014	3	84	89	74	71	68	74	65	67	67	69	67	68	70	64	62	59	62	68	59	58	65	59	72	78	73	72	66	63	44	42	46	65
2014	4	51	51	61	80	74	79	81	81	74	64	55	64	57	59	58	66	62	62	61	58	52	56	52	49	53	63	67	66	70	72		63
2014	5	75	71	69	73	77	75	70	70	56	58	67	75	66	59	62	58	64	68	70	66	57	62	63	67	74	86	92	86	78	81	93	70
2014	6	80	87	84	79	79	80	81	80	82	85	87	82	80	83	75	74	79	84	88	94	97	97	90	86	86	83	91	83	90	93		84
2014	7	93	90	91	93	87	89	86	89	84	82	85	83	81	89	89	93	95	87	83	79	88	91	85	84	83	78	86	82	84	82	85	86
2014	8	79	79	80	82	93	84	88	82	84	87	89	85	94	95	93	89	91	95	87	87	84	90	86	85	88	89	91	89	81	79	88	86
2014	9	84	81	80	84	84	81	85	83	82	88	83	80	78	82	88	83	81	84	92	88	93	95	92	90	87	83	76	78	82	84		84
2014	10	81	83	86	84	82	83	78	83	83	81	91	90	85	87	90	82	81	79	77	78	79	79	79	79	80	91	88	84	84	84	79	82
2014	11	78	80	79	80	78	76	77	78	76	77	79	76	74	73	77	78	75	74	75	79	78	80	78	78	75	75	78	77	82	83		77
2014	12	84	86	86	85	84	88	91	85	82	91	93	89	86	91	77	80	76	78	76	75	78	76	82	82	87	91	89	78	81	79	79	83
2015	1	81	79	86	88	86	86	86	87	83	85	85	82	84	90	78	74	85	91	90	87	80	75	77	74	77	78	79	80	91	80	75	82
2015	2	77	77	76	75	70	84	79	79	75	76	71	71	73	75	79	78	78	81	84	89	83	80	79	83	84	71	73	81				77
2015	3	71	79	73	72	61	65	67	66	69	60	56	61	63	60	60	68	63	63	55	62	59	59	57	63	66	66	77	75	73	78	80	66
2015	4	75	74	80	78	83	75	87	82	69	63	73	74	80	73	71	72	81	74	81	83	81	75	72	80	81	81	86	79	74	78		77
2015	5	82	76	74	70	73	73	78	73	77	80	78	83	80	75	83	82	85	80	77	79	79	77	75	75	74	77	79	76	75	88	75	77
2015	6	74	79	79	75	71	72	69	71	72	80	85	78	88	81	89	87	88	77	77	72	80	94	91	95	93	97	94	91	88	84		82
2015	7	86	86	87	80	85	85	86	90	95	94	85	88	87	81	91	93	88	87	92	89	90	86	88	89	85	73	85	77	81	84	94	86
2015	8	96	91	89	82	86	84	85	89	82	88	85	81	81	87	87	84	87	88	88	92	89	89	79	87	88	82	80	88	86	86	93	86
2015	9	88	90	87	91	86	82	78	80	80	86	90	83	83	84	87	87	82	79	82	95	92	97	93	84	78	74	77	78	82	81		84
2015	10	81	83	79	81	80	82	82	87	83	75	84	81	83	87	91	88	83	83	83	83	84	85	83	77	81	80	80	82	82	85	91	82
2015	11	88	86	82	80	83	81	82	82	81	81	79	82	84	87	83	82	79	84	87	80	81	79	76	79	78	77	81	82	84	83		81
2015	12	84	86	82	85	80	88	85	84	84	90	90	94	90	92	82	82	79	86	81	81	81	81	80	79	77	67	65	79	83	82	82	82
2016	1	83	82	81	83	85	84	85	82	80	77	81	85	85	81	83	80	77	80	89	97	90	90	84	88	87	82	80	82	79	84	81	83
2016	2	86	84	82	74	75	77	82	82	89	82	90	77	72	80	84	75	71	73	70	73	70	66	69	68	80	74	75	73	71			76
2016	3	74	71	70	69	69	82	71	69	65	66	63	62	75	82	72	66	57	59	71	77	65	49	55	58	62	64	76	75	75	76	79	68
2016	4	80	84	92	90	81	77	69	64	67	61	61	61	58	62	73	76	79	80	69	65	63	65	70	49	63	66	69	72	66	63		69
2016	5	60	68	72	71	66	67	82	76	73	75	79	85	86	81	77	76	70	78	88	83	86	77	81	85	89	85	85	84	86	81	79	78
2016	6	77	75	76	76	76	77	82	79	79	76	75	86	88	82	82	95	86	82	85	80	81	87	85	85	80	78	78	81	82	81		81
2016	7	91	88	96	92	93	89	89	85	86	85	83	87	88	85	83	95	91	95	91	89	88	89	93	90	92	86	84	89	86	88	80	88
2016	8	79	83	82	78	79	87	93	83	81	93	95	87	84	87	86	84	83	88	81	82	91	90	83	83	86	89	81	82	83	84	85	84
2016	9	83	89	87	90	84	89	88	81	81	80	82	92	93	84	81	84	88	84	89	88	93	85	86	87	92	93	90	87	88	84		86
2016	10	84	82	84	84	87	83	82	88	92	92	92	88	81	80	84	77	81	79	80	79	82	80	81	83	82	82	94	88	82	84	83	83
2016	11	78	79	79	84	91	82	79	76	79	80	82	82	79	79	70	73	72	75	79	79	74	80	83	83	84	85	82	83	85	83		79
2016	12	83	83	82	81	81	89	78	84	84	80	79	81	90	88	81	78	76	81	82	81	84	84	85	87	89	85	80	88	94	87	92	83
2017	1	87	84	77	84	85	87	89	79	79	97	80	59	64	67	71	77	79	79	72	65	72	77	78	81	75	73	78	75	79	80	80	77
2017	2	86	86	86	79	77	76	75	71	74	71	64	68	72	78	73	72	75	76	81	83	75	70	58	59	64	69	65	63				73
2017	3	69	58	61	70	79	68	59	69	83	83	90	70	63	64	65	63	59	72	75	77	78	77	78	81	73	80	81	81	84	76	78	73
2017	4	74	74	72	76	82	79	74	69	63	54	50	65	58	54	77	76	67	66	86	81	83	85	82	85	79	72	70	75	74	82		72
2017	5	79	80	77	84	82	80	81	77	85	82	77	77	81	80	84	77	84	81	78	77	78	77	79	80	82	83	77	79	78	85	78	79
2017	6	83	88	82	82	90	78	80	75	80	76	82	84	80	87	78	91	80	77	86	85	89	79	87	79	81	82	79	82	82	83		82
2017	7	87	90	94	92	91	91	86	87	89	90	93	97	84	83	81	79	82	78	87	92	96	89	87	97	97	94	88	87	92	92	82	88
2017	8	89	86	89	89	83	84	84	80	80	86	94	96	93	88	81	87	83	84	85	80	80	89	85	83	80	81	91	87	89	86	85	85
2017	9	91	92	85	81	79	89	83	86	90	89	90	86	87	91	89	83	87	87	91	93	90	88	85	91	86	86	86	85	93	95		87
2017	10	87	96	87	85	84	90	88	85	91	96	85	86	86	86	85	80	85	81	82	97	95	86	87	90	90	88	87	85	87	84	86	87
2017	11	85	84	81	82	81	78	80	80	82	83	81	79	81	84	94	91	88	86	81	83	70	72	75	75	76	79	82	84	80	84		81
2017	12	76	80	77	75	73	75	81	83	92	94	84	87	86	78	76	80	87	88	93	95	91	86	85	84	81	74	86	85	89	84	82	83
2018	1	84	81	74	91	87	79	87	89	82	84	87	87	91	92	87	85	89	79	83	82	90	83	79	78	76	77	82	78	78	80	80	83
2018	2	81	87	86	78	74	74	63	64	76	74	72	72	68	80	69	73	75	75	73	79	73	75	73	78	81	76	80	79				75
2018	3	76	72	61	63	57	58	59	68	72	66	66	66	71	78	69	59	63	57	61	62	67	64	70	72	69	70	72	74	76	79	70	67
2018	4	66	71	66	71	81	78	80	70	77	73	74	77	79	71	73	75	76	79	81	78	83	79	75	71	76	69	68	74	80	89		75
2018	5	82	90	80	84	86	84	85	83	87	79	83	71	87	82	76	83	78	81	82	81	86	87	82	85	87	79	79	79	78	74	82	82
2018	6	94	79	88	83	87	80	76	88	80	84	82	86	76	71	65	73	80	78	79	84	77	77	81	81	87	83	85	85	82	78		80
2018	7	89	86	92	90	85	83	78	83	86	89	82	84	83	74	76	80	89	83	80	81	81	94	95	97	91	89	92	93	90	91	94	86
2018	8	94	90	87	87	89	85	80	81	81	79	80	80	82	81	77	81	82	80	83	81	86	86	85	89	92	86	84	84	81	87	88	84
2018	9	86	96	91	90	85	80	84	81	82	86	88	82	87	86	89	84	81	80	80	86	88	85	81	84	85	85	81	85	81	77		84
2018	10	72	76	79	84	84	84	83	80	80	84	98	97	93	87	80	82	82	83	83	83	84	84	84	84	75	74	79	86	84	81	82	82
2018	11	81	83	81	84	82	77	75	79	78	82	79	77	84	84	82	77	77	77	81	82	80	83	81	83	79	81	81	78	79	80		80
2018	12	77	81	79	78	79	82	81	76	78	78	76	81	76	73	66	68	80	96	87	89	84	81	75	78	82	81	75	73	76	73	72	78
2019	1	74	74	80	85	81	78	78	71	78	78	79	79	75	83	74	74	80	81	81	81	78	81	79	78	78	72	72	77	63	70	76	77
2019	2	78	76	78	74	74	73	76	84	85	79	77	77	79	77	74	72	77	78	76	81	72	78	67	67	74	78	92	90				77
2019	3	72	71	69	79	87	80	68	69	67	80	76	67	67	64	57	69	62	70	66	62	60	61	58	60	62	64	71	70	73	83	76	69
2019	4	76	76	80	83	86	83	75	82	83	82	83	82	83	80	82	81	74	71	64	66	73	73	71	72	69	76	80	71	69	66		76
2019	5	67	73	91	95	80	73	76	76	74	76	77	75	79	75	75	77	82	78	72	84	80	83	80	86	88	77	77	79	78	76	79	78
2019	6	78	92	82	80	89	84	80	79	78	79	78	77	77	76	82	73	82	80	77	79	86	88	78	74	74	85	90	82	83	83		80
2019	7	78	85	85	86	83	92	91	92	93	91	91	89	91	87	87	86	81	81	77	78	78	80	84	91	86	92	91	84	88	83	83	85
2019	8	84	81	82	85	79	84	79	92	83	83	83	88	90	97	87	90	92	85	83	86	84	84	88	83	83	82	80	80	80	78	86	84
2019	9	79	83	82	88	83	84	89	89	84	85	88	93	92	88	84	86	84	80	81	81	82	92	91	92	96	92	91	96	95	96		87
2019	10	89	86	91	89	84	87	88	89	90	89	85	84	79	80	81	83	84	84	80	82	84	83	82	97	98	92	87	85	84	82	85	85
2019	11	83	82	81	81	85	82	82	88	88	85	83	80	79	81	80	82	82	83	74	78	82	80	81	84	85	85	84	83	83	84		82
2019	12	80	76	78	75	79	81	83	81	73	82	83	83	84	85	81	83	83	79	83	84	93	93	90	89	84	87	88	78	78	83	79	82
2020	1	80	77	87	91	89	87	92	83	91	83	85	73	79	81	81	83	82	81	93	80	81	85	78	74	79	79	83	79	89	92	78	83
2020	2	73	71	74	70	70	69	76	79	61	70	71	70	74	77	81	77	77	76	69	84	78	74	74	78	85	82	79	73	69			74
2020	3	74	78	74	85	83	80	82	74	72	64	69	78	73	78	87	70	68	65	67	68	64	76	76	71	70	66	64	58	56	54	56	70
2020	4	59	57	62	57	56	54	50	53	58	65	71	73	69	73	84	70	77	75	65	70	76	75	80	79	82	90	77	90	84	82		70
2020	5	85	92	81	77	76	82	86	81	77	72	73	72	70	78	82	74	77	79	79	93	96	89	83	82	82	84	91	85	79	85	79	81
2020	6	77	79	79	83	91	78	84	79	83	81	84	86	94	91	87	90	95	93	92	84	92	87	84	80	86	89	87	93	83	82		85
2020	7	84	87	84	86	88	88	87	89	91	89	93	94	87	89	85	84	86	85	92	92	93	91	88	96	85	83	94	90	89	83	86	88
2020	8	82	84	83	91	80	88	82	83	80	84	89	87	83	82	85	86	90	93	79	90	89	91	90	89	78	82	86	88	85	86	84	85
2020	9	96	89	83	83	82	89	94	88	86	90	84	81	87	89	85	85	92	92	84	88	90	94	89	94	90	87	87	87	89	92		88
2020	10	93	92	89	84	83	86	93	88	86	83	79	81	83	81	84	82	82	83	82	81	83	88	95	91	86	82	79	82	81	78	85	84
2020	11	86	85	79	73	75	74	77	81	81	76	74	77	69	73	72	76	76	77	79	88	80	68	74	79	79	81	78	75	74	74		77
2020	12	78	80	81	84	88	89	90	87	89	96	91	88	85	88	86	76	76	71	74	74	78	79	78	81	78	80	79	79	80	76	70	81
2021	1	71	77	75	80	81	80	79	80	81	83	83	83	82	76	83	88	86	85	85	90	89	94	96	93	96	84	83	82	77	74	85	83
2021	2	78	68	70	74	74	71	67	70	75	75	77	79	76	76	76	75	79	77	71	70	68	67	71	77	67	66	63	58				71
2021	3	61	56	62	68	65	81	70	81	82	82	78	77	82	70	66	65	64	58	63	65	62	61	61	61	54	49	53	61	77	78	74	67
2021	4	58	56	64	56	63	65	71	75	75	66	73	70	65	66	73	67	64	66	55	69	76	74	65	66	63	66	76	66	62	67		66
2021	5	70	73	71	78	79	76	78	78	82	74	87	82	79	79	85	80	86	76	76	81	88	78	68	81	91	80	89	84	81	86	85	80
2021	6	86	81	82	84	80	82	85	83	81	83	84	90	90	91	91	95	88	93	94	93	87	88	82	82	85	86	84	82	95	89		86
2021	7	96	93	85	87	83	84	90	88	83	84	84	86	83	82	82	79	85	80	90	95	88	80	84	88	82	81	87	81	86	93	86	85
2021	8	89	92	89	90	82	94	88	88	85	86	92	94	92	86	87	91	91	86	83	86	89	82	88	86	89	96	88	82	86	88	87	88
2021	9	90	87	87	83	90	81	90	85	84	83	86	81	89	92	88	86	88	91	86	88	92	93	87	83	84	83	86	92	91	89		87
2021	10	84	85	86	86	85	87	85	83	83	81	82	84	84	95	85	85	85	93	91	96	86	83	86	82	86	84	83	81	77	73	75	84
2021	11	77	80	75	79	75	78	74	75	78	78	80	78	85	90	84	76	71	75	79	79	81	84	81	82	89	85	83	76	77	77		79
2021	12	79	81	83	91	86	93	87	84	78	77	79	72	71	74	79	79	75	73	63	71	74	73	80	81	82	84	85	80	79	78	80	79
2022	1	84	83	85	85	92	86	84	80	81	83	86	87	89	88	76	74	73	79	83	83	80	83	95	84	85	88	65	79	79	78	78	82
2022	2	77	72	80	97	78	83	80	79	79	95	76	71	73	71	72	72	76	69	67	72	76	68	74	78	86	78	86	78				77
2022	3	68	68	70	67	68	68	65	72	69	63	62	64	62	64	66	61	63	63	57	59	77	74	67	60	71	65	68	69	77	78	75	67
2022	4	73	82	76	71	71	75	77	74	78	75	78	77	76	73	66	75	75	77	76	82	80	86	71	64	65	75	75	76	69	66		74
2022	5	69	69	95	83	81	79	77	77	78	89	89	82	88	81	80	77	83	77	84	83	79	81	78	75	78	75	78	84	82	78	79	80
2022	6	81	81	78	84	79	85	83	78	89	78	80	77	85	84	79	79	95	86	83	85	90	90	81	83	84	83	78	83	83	86		83
2022	7	82	81	84	78	77	80	77	77	73	74	75	76	70	68	79	75	78	72	83	80	80	83	78	88	92	87	85	89	88	86	91	80
2022	8	98	86	92	88	78	88	78	80	76	77	87	80	77	85	92	82	79	78	77	92	82	80	92	84	81	80	81	82	84	84	93	83
2022	9	89	94	86	88	87	94	89	86	84	83	88	91	97	96	92	89	88	85	82	83	84	84	87	87	84	82	84	84	86	85		87
2022	10	82	88	92	88	83	89	83	79	81	78	88	89	84	83	81	77	78	74	77	77	74	72	80	86	86	86	88	79	79	80	80	81
2022	11	81	77	77	80	81	83	84	82	79	81	80	82	72	71	72	77	78	73	69	73	71	74	74	70	66	77	77	79	81	76		76
2022	12	70	68	71	73	71	73	76	71	75	76	80	83	83	86	82	77	80	79	78	81	80	83	81	80	81	88	86	76	82	85	87	78
2023	1	91	86	95	91	87	87	84	79	75	71	83	82	80	80	80	80	79	79	75	78	79	81	82	83	84	82	81	80	83	80	75	81
2023	2	70	79	76	76	83	76	72	74	75	78	74	66	57	67	71	74	77	76	80	80	82	79	70	69	69	73	66	71				73
2023	3	67	69	71	70	66	65	60	62	67	67	78	67	66	72	69	84	83	73	89	90	85	75	71	68	72	69	64	57	64	76	94	71
2023	4	83	86	69	65	62	52	56	55	56	56	53	54	50	57	66	59	57	66	57	60	63	64	63	75	77	75	78	73	76	83		64
2023	5	85	75	75	81	78	69	64	59	57	59	68	70	67	60	61	73	77	79	79	72	78	79	89	76	81	75	85	76	72	72	68	72
2023	6	64	62	68	72	70	70	63	76	83	74	75	79	74	67	73	70	81	88	75	86	95	87	81	84	79	86	91	92	92	96		78
2023	7	95	93	96	84	80	88	85	86	79	87	84	88	84	84	83	86	82	76	78	76	79	78	76	75	75	81	79	80	80	77	86	82
2023	8	72	83	82	77	83	91	94	93	85	87	88	93	94	85	85	88	82	79	81	79	81	88	91	90	98	95	84	79	81	79	81	85
2023	9	81	80	80	84	79	85	88	90	88	83	83	91	84	81	84	83	82	92	93	91	94	94	89	92	94	87	85	83	85	92		86
2023	10	85	89	89	94	98	95	92	84	88	84	88	81	79	80	80	83	83	83	82	79	81	82	83	88	82	78	82	81	80	83	81	84
2023	11	79	80	82	81	81	82	84	83	85	79	81	80	78	79	81	86	84	88	83	81	78	82	78	78	72	75	80	78	81	77		80
2023	12	74	82	81	79	81	87	97	88	91	84	82	82	81	83	78	78	81	77	74	75	74	81	90	87	85	84	82	82	82	86	88	82
2024	1	89	90	88	80	80	81	86	92	91	84	86	91	89	90	92	89	94	92	87	91	86	82	82	84	84	84	75	82	76	78	83	85
2024	2	89	90	75	72	79	83	71	69	71	74	75	72	76	82	85	80	76	74	84	86	78	79	75	61	84	74	70	71	71			76
2024	3	69	69	71	80	65	62	64	65	61	62	65	68	66	71	66	61	67	71	72	96	82	79	72	80	87	71	78	78	79	83	63	71
2024	4	61	57	54	64	69	62	60	65	70	73	86	61	67	67	61	65	61	58	52	53	54	50	50	51	51	48	59	48	45	46		58
2024	5	46	49	50	61	67	71	67	82	84	76	75	75	75	70	71	71	76	79	76	80	79	86	75	75	70	74	95	79	84	82	85	73
2024	6	80	77	75	76	76	75	83	77	83	81	77	77	80	86	83	78	79	84	82	83	80	87	74	72	74	73	75	87	93	91		79
2024	7	***	***	***	***	***	***	***	***	***	***	***	***	***	***	***	***	***	***	***	***	***	***	***	***	***	***	***	***	***	***	***	***
2024	8	***	***	***	***	***	***	***	***	***	***	***	***	***	***	***	***	***	***	***	***	***	***	***	***	***	***	***	***	***	***	***	***
2024	9	***	***	***	***	***	***	***	***	***	***	***	***	***	***	***	***	***	***	***	***	***	***	***	***	***	***	***	***	***	***		***
2024	10	***	***	***	***	***	***	***	***	***	***	***	***	***	***	***	***	***	***	***	***	***	***	***	***	***	***	***	***	***	***	***	***
2024	11	***	***	***	***	***	***	***	***	***	***	***	***	***	***	***	***	***	***	***	***	***	***	***	***	***	***	***	***	***	***		***
2024	12	***	***	***	***	***	***	***	***	***	***	***	***	***	***	***	***	***	***	***	***	***	***	***	***	***	***	***	***	***	***	***	***
